# Supplementary material for: Sex and oestrogen receptor β have modest effects on gene expression in the mouse brain posterior cortex
Source: Endocrinol Diabetes Metab. 2020 Oct 9;4(1):e00191. doi: 10.1002/edm2.191 (PMC7831211; doi:10.1002/edm2.191)
Supplement: Supplementary file 1 — Data S1 [file EDM2-4-e00191-s001.zip]

Archive with 1 entries (1 files):
- Transcriptomics Results.xls
