# Supplementary material for: Sex and oestrogen receptor β have modest effects on gene expression in the mouse brain posterior cortex
Source: Endocrinol Diabetes Metab. 2020 Oct 9;4(1):e00191. doi: 10.1002/edm2.191 (PMC7831211; doi:10.1002/edm2.191)
Supplement: Supplementary file 1 — Data S1 [file EDM2-4-e00191-s001.zip › Transcriptomics Results.xls]

## Sheet: Male_KO.vs.Male_WT
gene	baseMean	log2FoldChange	lfcSE	pvalue	padj	chr	gene_name	gene_biotype	transcript_id
ENSMUSG00000021055	403.966	-5.31156	0.204423	2.82036e-149	8.68248e-145	12	Esr2	protein_coding	ENSMUST00000133564,ENSMUST00000110421,ENSMUST00000101291,ENSMUST00000076634
ENSMUSG00000021113	920.768	0.853838	0.0704898	1.45919e-34	2.24606e-30	12	Snapc1	protein_coding	ENSMUST00000021532
ENSMUSG00000021094	662.622	0.562786	0.0954528	1.62675e-09	1.66931e-05	12	Dhrs7	protein_coding	ENSMUST00000021512
ENSMUSG00000034442	553.878	-0.456518	0.0783915	3.08212e-09	2.37208e-05	12	Trmt5	protein_coding	ENSMUST00000116420
ENSMUSG00000063450	1188.44	0.421603	0.0806142	3.7046e-08	0.000228092	12	Syne2	protein_coding	ENSMUST00000124685,ENSMUST00000154762,ENSMUST00000132161,ENSMUST00000139204,ENSMUST00000157033,ENSMUST00000151286,ENSMUST00000142864,ENSMUST00000154509,ENSMUST00000150317,ENSMUST00000148324,ENSMUST00000131480,ENSMUST00000044217,ENSMUST00000143031,ENSMUST00000085280,ENSMUST00000148825,ENSMUST00000133623,ENSMUST00000126903
ENSMUSG00000044712	349.677	0.721032	0.172183	1.9675e-07	0.00100949	12	Slc38a6	protein_coding	ENSMUST00000140523,ENSMUST00000126488,ENSMUST00000150996,ENSMUST00000153941,ENSMUST00000134247,ENSMUST00000122920,ENSMUST00000101313,ENSMUST00000058139
ENSMUSG00000021098	284.559	0.886717	0.306753	5.17001e-07	0.0022737	12	4930447C04Rik	protein_coding	ENSMUST00000044000,ENSMUST00000131033,ENSMUST00000132016,ENSMUST00000132067,ENSMUST00000132901,ENSMUST00000143960,ENSMUST00000110489,ENSMUST00000130635,ENSMUST00000136075
ENSMUSG00000040084	198.296	-0.620093	0.434024	4.56736e-06	0.0175758	2	Bub1b	protein_coding	ENSMUST00000126013,ENSMUST00000130512,ENSMUST00000127356,ENSMUST00000038341
ENSMUSG00000019718	49.6928	0.452595	0.429357	1.13315e-05	0.03876	12	L3hypdh	protein_coding	ENSMUST00000124405,ENSMUST00000138029,ENSMUST00000019862
ENSMUSG00000054162	3017.95	0.0474295	0.114909	0.000139477	0.42938	8	Spock3	protein_coding	ENSMUST00000141513,ENSMUST00000119068,ENSMUST00000138398,ENSMUST00000117377,ENSMUST00000118003,ENSMUST00000093480
ENSMUSG00000000001	1432.59	2.12682e-05	0.00270276	0.848643	1	3	Gnai3	protein_coding	ENSMUST00000000001
ENSMUSG00000000028	70.3756	1.75989e-05	0.00425641	0.850647	1	16	Cdc45	protein_coding	ENSMUST00000000028,ENSMUST00000096990,ENSMUST00000115585
ENSMUSG00000000031	5.81433	0.000352928	0.0183855	0.179216	1	7	H19	lincRNA	ENSMUST00000132294,ENSMUST00000152754,ENSMUST00000136359,ENSMUST00000140716,ENSMUST00000149974
ENSMUSG00000000037	66.8362	0.000631541	0.0167058	0.0637564	1	X	Scml2	protein_coding	ENSMUST00000074802,ENSMUST00000101113,ENSMUST00000019101,ENSMUST00000112345,ENSMUST00000077375,ENSMUST00000124775,ENSMUST00000087090
ENSMUSG00000000049	12.7138	1.42717e-05	0.00817874	0.930802	1	11	Apoh	protein_coding	ENSMUST00000000049,ENSMUST00000146050,ENSMUST00000133383,ENSMUST00000152958
ENSMUSG00000000056	2140.38	9.77094e-05	0.0029375	0.366933	1	11	Narf	protein_coding	ENSMUST00000151088,ENSMUST00000154047,ENSMUST00000103015
ENSMUSG00000000058	1746.96	0.000280767	0.00766847	0.0871671	1	6	Cav2	protein_coding	ENSMUST00000000058,ENSMUST00000115459,ENSMUST00000115462
ENSMUSG00000000078	2226.8	3.54911e-05	0.00343038	0.673758	1	13	Klf6	protein_coding	ENSMUST00000000080
ENSMUSG00000000085	1992.24	-0.000119333	0.00308324	0.279635	1	4	Scmh1	protein_coding	ENSMUST00000133169,ENSMUST00000153099,ENSMUST00000106298,ENSMUST00000000087,ENSMUST00000151345,ENSMUST00000132116,ENSMUST00000064991,ENSMUST00000133290,ENSMUST00000122860,ENSMUST00000144555,ENSMUST00000134375,ENSMUST00000144862,ENSMUST00000136801,ENSMUST00000106301
ENSMUSG00000000088	4814.03	0.000129769	0.00328952	0.236109	1	9	Cox5a	protein_coding	ENSMUST00000000090
ENSMUSG00000000093	55.7311	-7.12529e-05	0.00634384	0.580848	1	11	Tbx2	protein_coding	ENSMUST00000000095
ENSMUSG00000000094	2.52963	-4.25092e-05	0.0133986	0.827293	1	11	Tbx4	protein_coding	ENSMUST00000000096,ENSMUST00000108045,ENSMUST00000108047
ENSMUSG00000000120	58.9943	-0.000104075	0.00745119	0.48064	1	11	Ngfr	protein_coding	ENSMUST00000000122
ENSMUSG00000000125	65.5511	5.88243e-05	0.00594368	0.630691	1	11	Wnt3	protein_coding	ENSMUST00000000127
ENSMUSG00000000126	807.81	0.000272539	0.010207	0.163586	1	11	Wnt9a	protein_coding	ENSMUST00000108783,ENSMUST00000000128
ENSMUSG00000000127	716.494	4.26491e-05	0.00284111	0.658568	1	17	Fer	protein_coding	ENSMUST00000038080,ENSMUST00000000129
ENSMUSG00000000131	3884.67	-6.42302e-05	0.00262869	0.694272	1	7	Xpo6	protein_coding	ENSMUST00000166719,ENSMUST00000168564,ENSMUST00000009344,ENSMUST00000166538,ENSMUST00000170675,ENSMUST00000165608,ENSMUST00000166368,ENSMUST00000168933,ENSMUST00000166540,ENSMUST00000168189,ENSMUST00000167268,ENSMUST00000163959,ENSMUST00000171861,ENSMUST00000169059,ENSMUST00000206784,ENSMUST00000168649,ENSMUST00000164741,ENSMUST00000167147,ENSMUST00000167315,ENSMUST00000165660
ENSMUSG00000000134	1736.15	3.24773e-05	0.0026606	0.802255	1	X	Tfe3	protein_coding	ENSMUST00000126694,ENSMUST00000137467,ENSMUST00000143680,ENSMUST00000115680,ENSMUST00000101695,ENSMUST00000079542,ENSMUST00000144715,ENSMUST00000077680,ENSMUST00000115679,ENSMUST00000144900,ENSMUST00000132209,ENSMUST00000115677,ENSMUST00000133456,ENSMUST00000115678
ENSMUSG00000000142	1172.68	-0.000100859	0.00337589	0.309757	1	11	Axin2	protein_coding	ENSMUST00000106711,ENSMUST00000052915,ENSMUST00000144511,ENSMUST00000139682,ENSMUST00000144130,ENSMUST00000152909,ENSMUST00000140821
ENSMUSG00000000148	958.713	-1.51759e-05	0.0027308	0.884203	1	5	Brat1	protein_coding	ENSMUST00000124892,ENSMUST00000153440,ENSMUST00000131905,ENSMUST00000110806,ENSMUST00000100505,ENSMUST00000041588
ENSMUSG00000000149	3701.44	-4.58944e-06	0.00288762	0.95828	1	5	Gna12	protein_coding	ENSMUST00000198447,ENSMUST00000000153
ENSMUSG00000000154	18.3606	-0.000135163	0.00931903	0.451436	1	7	Slc22a18	protein_coding	ENSMUST00000105917,ENSMUST00000150791,ENSMUST00000145943,ENSMUST00000141988,ENSMUST00000052348
ENSMUSG00000000157	0.780897	-0.000163243	0.0283888	0.318213	1	16	Itgb2l	protein_coding	ENSMUST00000000161,ENSMUST00000131567,ENSMUST00000131777,ENSMUST00000113773
ENSMUSG00000000159	5.74391	0.000191777	0.0128356	0.390281	1	16	Igsf5	protein_coding	ENSMUST00000081093,ENSMUST00000000163,ENSMUST00000113795,ENSMUST00000139595,ENSMUST00000136292,ENSMUST00000113794
ENSMUSG00000000167	87.816	-3.21e-06	0.00411596	0.971939	1	9	Pih1d2	protein_coding	ENSMUST00000132187,ENSMUST00000124029,ENSMUST00000125606,ENSMUST00000151197,ENSMUST00000000171,ENSMUST00000141366,ENSMUST00000155773
ENSMUSG00000000168	3627.31	0.000363048	0.00592933	0.0369866	1	9	Dlat	protein_coding	ENSMUST00000034567,ENSMUST00000126933,ENSMUST00000142275,ENSMUST00000132455,ENSMUST00000155417,ENSMUST00000125919
ENSMUSG00000000171	3295.05	0.0001288	0.00311578	0.253218	1	9	Sdhd	protein_coding	ENSMUST00000000175
ENSMUSG00000000182	16.8274	0.000167101	0.0101887	0.386617	1	6	Fgf23	protein_coding	ENSMUST00000000186
ENSMUSG00000000183	0.124503	0	0.0244039	1	1	6	Fgf6	protein_coding	ENSMUST00000000187
ENSMUSG00000000184	3360.19	-7.36151e-05	0.00416829	0.434241	1	6	Ccnd2	protein_coding	ENSMUST00000201564,ENSMUST00000201985,ENSMUST00000201902,ENSMUST00000201857,ENSMUST00000202363,ENSMUST00000000188,ENSMUST00000201637,ENSMUST00000201066
ENSMUSG00000000194	2319.39	-3.24531e-05	0.00266487	0.799001	1	2	Gpr107	protein_coding	ENSMUST00000133207,ENSMUST00000127872,ENSMUST00000146747,ENSMUST00000194084,ENSMUST00000169333,ENSMUST00000147099,ENSMUST00000172422,ENSMUST00000149622,ENSMUST00000153032,ENSMUST00000151991,ENSMUST00000056433
ENSMUSG00000000197	4860.48	0.000259254	0.00579112	0.0748573	1	14	Nalcn	protein_coding	ENSMUST00000000201
ENSMUSG00000000202	680.53	-7.29071e-05	0.00408016	0.434484	1	11	Btbd17	protein_coding	ENSMUST00000141481,ENSMUST00000146853,ENSMUST00000137965,ENSMUST00000141386,ENSMUST00000156053,ENSMUST00000156192,ENSMUST00000000206
ENSMUSG00000000214	44.3389	-4.39546e-05	0.00624602	0.733812	1	7	Th	protein_coding	ENSMUST00000138482,ENSMUST00000123057,ENSMUST00000105929,ENSMUST00000000219,ENSMUST00000124951,ENSMUST00000140344
ENSMUSG00000000215	0.177633	2.4898e-05	0.0245589	0.857016	1	7	Ins2	protein_coding	ENSMUST00000000220,ENSMUST00000105933,ENSMUST00000105932,ENSMUST00000105931,ENSMUST00000105930,ENSMUST00000125933,ENSMUST00000210288,ENSMUST00000105934,ENSMUST00000162317
ENSMUSG00000000216	13.3628	0.000218997	0.012935	0.338304	1	7	Scnn1g	protein_coding	ENSMUST00000000221
ENSMUSG00000000223	5008.97	-5.32651e-05	0.00316508	0.546975	1	X	Drp2	protein_coding	ENSMUST00000000228,ENSMUST00000113226,ENSMUST00000113224,ENSMUST00000153424,ENSMUST00000113228,ENSMUST00000142146
ENSMUSG00000000244	4.8209	-5.37747e-06	0.0114955	0.978215	1	7	Tspan32	protein_coding	ENSMUST00000082008,ENSMUST00000105923,ENSMUST00000105924,ENSMUST00000105925,ENSMUST00000141186,ENSMUST00000143512,ENSMUST00000154264,ENSMUST00000145212,ENSMUST00000207449,ENSMUST00000009396,ENSMUST00000207211,ENSMUST00000075172
ENSMUSG00000000247	2865.58	-0.000116242	0.00305733	0.291006	1	2	Lhx2	protein_coding	ENSMUST00000143783,ENSMUST00000149664,ENSMUST00000000253,ENSMUST00000175896,ENSMUST00000133661,ENSMUST00000176229,ENSMUST00000155964
ENSMUSG00000000248	0.378465	7.86162e-05	0.0209487	0.608748	1	6	Clec2g	protein_coding	ENSMUST00000000254,ENSMUST00000204259,ENSMUST00000142388,ENSMUST00000075789,ENSMUST00000146925,ENSMUST00000203405
ENSMUSG00000000253	1640.82	7.28877e-05	0.00350747	0.42312	1	13	Gmpr	protein_coding	ENSMUST00000128873,ENSMUST00000129176,ENSMUST00000000260
ENSMUSG00000000263	11.5739	0.000715513	0.0254394	0.0604149	1	11	Glra1	protein_coding	ENSMUST00000102716,ENSMUST00000075603,ENSMUST00000108853
ENSMUSG00000000266	1225.7	0.000359462	0.0075722	0.0477213	1	X	Mid2	protein_coding	ENSMUST00000112993,ENSMUST00000140144,ENSMUST00000112990,ENSMUST00000112988,ENSMUST00000128809
ENSMUSG00000000275	228.265	-0.000334917	0.0078199	0.0592502	1	11	Trim25	protein_coding	ENSMUST00000107896,ENSMUST00000100627,ENSMUST00000000284
ENSMUSG00000000276	4307.98	0.000117755	0.0031921	0.272267	1	11	Dgke	protein_coding	ENSMUST00000107894,ENSMUST00000000285,ENSMUST00000152772
ENSMUSG00000000278	644.452	1.44855e-05	0.00289886	0.869046	1	11	Scpep1	protein_coding	ENSMUST00000000287
ENSMUSG00000000282	2074.41	7.14284e-05	0.00395787	0.438228	1	11	Mnt	protein_coding	ENSMUST00000000291,ENSMUST00000133217,ENSMUST00000132150
ENSMUSG00000000290	232.912	-0.000133726	0.00504616	0.229266	1	10	Itgb2	protein_coding	ENSMUST00000156644,ENSMUST00000000299,ENSMUST00000153541,ENSMUST00000131023,ENSMUST00000130059
ENSMUSG00000000295	354.542	-5.07385e-05	0.00368668	0.561768	1	10	Hddc2	protein_coding	ENSMUST00000159194,ENSMUST00000162076,ENSMUST00000000304,ENSMUST00000160447,ENSMUST00000159659
ENSMUSG00000000296	713.573	-1.27613e-05	0.00318967	0.87649	1	10	Tpd52l1	protein_coding	ENSMUST00000000305
ENSMUSG00000000301	75.1893	-3.75968e-05	0.00432513	0.690213	1	11	Pemt	protein_coding	ENSMUST00000133028,ENSMUST00000136660,ENSMUST00000143646,ENSMUST00000146461,ENSMUST00000150954,ENSMUST00000102693,ENSMUST00000102692,ENSMUST00000148512,ENSMUST00000147422,ENSMUST00000000310
ENSMUSG00000000303	116.051	9.44291e-05	0.00995525	0.617022	1	8	Cdh1	protein_coding	ENSMUST00000167688,ENSMUST00000136580,ENSMUST00000000312
ENSMUSG00000000305	792.813	-0.000261879	0.00908194	0.140413	1	2	Cdh4	protein_coding	ENSMUST00000129659,ENSMUST00000136411,ENSMUST00000124708,ENSMUST00000108911,ENSMUST00000000314,ENSMUST00000098996
ENSMUSG00000000308	8569.85	0.000268712	0.00547249	0.067182	1	2	Ckmt1	protein_coding	ENSMUST00000145380,ENSMUST00000153040,ENSMUST00000125221,ENSMUST00000129130,ENSMUST00000128612,ENSMUST00000000317,ENSMUST00000126130,ENSMUST00000150271,ENSMUST00000125812,ENSMUST00000078222
ENSMUSG00000000317	85.2045	3.82649e-05	0.00519812	0.726968	1	11	Bcl6b	protein_coding	ENSMUST00000000326,ENSMUST00000140542,ENSMUST00000153449
ENSMUSG00000000318	29.081	-0.000125907	0.00848182	0.446194	1	11	Clec10a	protein_coding	ENSMUST00000178945,ENSMUST00000150966,ENSMUST00000153959,ENSMUST00000000327,ENSMUST00000178567,ENSMUST00000143298,ENSMUST00000180106,ENSMUST00000152635,ENSMUST00000102571,ENSMUST00000144935
ENSMUSG00000000320	16.5572	-0.000102403	0.00943461	0.573527	1	11	Alox12	protein_coding	ENSMUST00000108574,ENSMUST00000000329
ENSMUSG00000000325	1684.67	-8.02774e-05	0.00283441	0.460237	1	16	Arvcf	protein_coding	ENSMUST00000115610,ENSMUST00000150484,ENSMUST00000126183,ENSMUST00000155548,ENSMUST00000090103,ENSMUST00000152132,ENSMUST00000115613,ENSMUST00000115612,ENSMUST00000150253,ENSMUST00000115614
ENSMUSG00000000326	3349.57	0.000101818	0.00302628	0.337459	1	16	Comt	protein_coding	ENSMUST00000000335,ENSMUST00000147720,ENSMUST00000165430,ENSMUST00000115609
ENSMUSG00000000339	1836.23	4.07238e-05	0.00270756	0.721429	1	3	Rtca	protein_coding	ENSMUST00000124486,ENSMUST00000140677,ENSMUST00000000348,ENSMUST00000143425,ENSMUST00000153005
ENSMUSG00000000340	940.436	1.33494e-05	0.00281369	0.88612	1	3	Dbt	protein_coding	ENSMUST00000199614,ENSMUST00000000349,ENSMUST00000196376,ENSMUST00000197201
ENSMUSG00000000346	5381.84	-9.41383e-07	0.00267645	0.993668	1	15	Dazap2	protein_coding	ENSMUST00000000356
ENSMUSG00000000355	1375.82	8.44327e-05	0.00322399	0.379684	1	X	Mcts1	protein_coding	ENSMUST00000134573,ENSMUST00000148938,ENSMUST00000133128,ENSMUST00000140204,ENSMUST00000000365
ENSMUSG00000000359	15.7332	-0.000487759	0.0166302	0.117519	1	2	Rem1	protein_coding	ENSMUST00000000369,ENSMUST00000150913,ENSMUST00000139370
ENSMUSG00000000365	37.3822	0.000399537	0.0164198	0.166485	1	14	Rnf17	protein_coding	ENSMUST00000095793
ENSMUSG00000000374	4661.51	0.000212326	0.00275664	0.201194	1	10	Trappc10	protein_coding	ENSMUST00000000384
ENSMUSG00000000378	1612.17	-0.000311359	0.00526887	0.0489878	1	11	Ccm2	protein_coding	ENSMUST00000000388,ENSMUST00000160633,ENSMUST00000161501,ENSMUST00000161667,ENSMUST00000109722,ENSMUST00000109721,ENSMUST00000159007,ENSMUST00000144293
ENSMUSG00000000384	1147.38	-2.87626e-05	0.00278271	0.770646	1	11	Tbrg4	protein_coding	ENSMUST00000151008,ENSMUST00000156969,ENSMUST00000000394,ENSMUST00000134016,ENSMUST00000150697,ENSMUST00000136682,ENSMUST00000144463,ENSMUST00000131477,ENSMUST00000132446,ENSMUST00000131815,ENSMUST00000189268,ENSMUST00000131313
ENSMUSG00000000385	1.7501	-4.39018e-05	0.0145194	0.812626	1	16	Tmprss2	protein_coding	ENSMUST00000000395
ENSMUSG00000000386	15.1571	-5.0978e-05	0.00870201	0.766703	1	16	Mx1	protein_coding	ENSMUST00000023655,ENSMUST00000135184,ENSMUST00000155233,ENSMUST00000142883,ENSMUST00000113768
ENSMUSG00000000392	152.191	3.73292e-05	0.00544621	0.744047	1	2	Fap	protein_coding	ENSMUST00000102732,ENSMUST00000174234,ENSMUST00000172676,ENSMUST00000000402,ENSMUST00000136297,ENSMUST00000152085,ENSMUST00000128139,ENSMUST00000173745,ENSMUST00000174448
ENSMUSG00000000394	0.616149	5.77064e-05	0.0186456	0.710938	1	2	Gcg	protein_coding	ENSMUST00000136686,ENSMUST00000155624,ENSMUST00000102733
ENSMUSG00000000399	3728.91	9.05195e-05	0.00296794	0.386251	1	6	Ndufa9	protein_coding	ENSMUST00000200890,ENSMUST00000205002,ENSMUST00000088194
ENSMUSG00000000402	126.755	-0.000221972	0.00771688	0.149786	1	X	Egfl6	protein_coding	ENSMUST00000000412
ENSMUSG00000000409	60.3971	-8.0601e-05	0.00518667	0.453973	1	4	Lck	protein_coding	ENSMUST00000067240,ENSMUST00000127943,ENSMUST00000139957,ENSMUST00000167288,ENSMUST00000132030,ENSMUST00000102596,ENSMUST00000134336,ENSMUST00000123640
ENSMUSG00000000411	5.18252	-0.000147054	0.0136889	0.490619	1	4	Tssk3	protein_coding	ENSMUST00000000421
ENSMUSG00000000416	7119.97	-5.30654e-05	0.00309628	0.552997	1	6	Cttnbp2	protein_coding	ENSMUST00000146775,ENSMUST00000090601,ENSMUST00000152499,ENSMUST00000142963,ENSMUST00000129669,ENSMUST00000139557,ENSMUST00000141581,ENSMUST00000148602,ENSMUST00000140416
ENSMUSG00000000420	2014.54	0.000164522	0.0029584	0.209201	1	18	Galnt1	protein_coding	ENSMUST00000170191,ENSMUST00000000430,ENSMUST00000164998,ENSMUST00000164066,ENSMUST00000178605,ENSMUST00000171583,ENSMUST00000169474,ENSMUST00000170243
ENSMUSG00000000435	0.295905	2.75714e-05	0.0237801	0.844602	1	10	Myf5	protein_coding	ENSMUST00000000445
ENSMUSG00000000439	1528.93	1.42308e-06	0.00267868	0.990356	1	6	Mkrn2	protein_coding	ENSMUST00000204409,ENSMUST00000205248,ENSMUST00000000449
ENSMUSG00000000440	224.044	7.21116e-05	0.00497706	0.489529	1	6	Pparg	protein_coding	ENSMUST00000203732,ENSMUST00000205213,ENSMUST00000204305,ENSMUST00000203896,ENSMUST00000171644,ENSMUST00000000450,ENSMUST00000203308
ENSMUSG00000000441	3592.58	-4.72598e-05	0.00265469	0.72924	1	6	Raf1	protein_coding	ENSMUST00000112949,ENSMUST00000204512,ENSMUST00000124553,ENSMUST00000203276,ENSMUST00000147979,ENSMUST00000203759,ENSMUST00000130528,ENSMUST00000127503,ENSMUST00000203826,ENSMUST00000203142,ENSMUST00000000451
ENSMUSG00000000486	78.9506	3.15105e-05	0.00388265	0.720137	1	7	Sept1	protein_coding	ENSMUST00000106314,ENSMUST00000133913,ENSMUST00000106313,ENSMUST00000142356,ENSMUST00000133591,ENSMUST00000133733,ENSMUST00000131208,ENSMUST00000152267,ENSMUST00000138541,ENSMUST00000205570
ENSMUSG00000000489	1047.55	-0.000446069	0.0149608	0.118028	1	15	Pdgfb	protein_coding	ENSMUST00000000500
ENSMUSG00000000530	265.754	-0.00024049	0.00923371	0.176178	1	15	Acvrl1	protein_coding	ENSMUST00000128868,ENSMUST00000117984,ENSMUST00000120028,ENSMUST00000144229,ENSMUST00000120754,ENSMUST00000130432,ENSMUST00000124151,ENSMUST00000000542,ENSMUST00000121718,ENSMUST00000128525,ENSMUST00000119063
ENSMUSG00000000531	2127.73	-0.000392987	0.0122863	0.102427	1	15	Grasp	protein_coding	ENSMUST00000000543
ENSMUSG00000000532	6158.78	0.000137304	0.00359662	0.206756	1	15	Acvr1b	protein_coding	ENSMUST00000000544
ENSMUSG00000000538	15577.3	-1.1233e-05	0.00264523	0.934604	1	11	Tom1l2	protein_coding	ENSMUST00000064019,ENSMUST00000151284,ENSMUST00000093048,ENSMUST00000093046,ENSMUST00000153920,ENSMUST00000143124,ENSMUST00000102683,ENSMUST00000095254,ENSMUST00000133420,ENSMUST00000102682,ENSMUST00000142225
ENSMUSG00000000552	3000.6	1.50902e-05	0.00315055	0.854791	1	15	Zfp385a	protein_coding	ENSMUST00000168828
ENSMUSG00000000555	120.536	-0.000218651	0.00806021	0.167173	1	15	Itga5	protein_coding	ENSMUST00000023128
ENSMUSG00000000560	4327.95	-6.20383e-05	0.00629018	0.629964	1	5	Gabra2	protein_coding	ENSMUST00000000572,ENSMUST00000197284,ENSMUST00000197124,ENSMUST00000199861,ENSMUST00000198625,ENSMUST00000199012
ENSMUSG00000000561	1391.28	-3.29526e-05	0.00273563	0.756659	1	3	Wdr77	protein_coding	ENSMUST00000151263,ENSMUST00000010278,ENSMUST00000128005,ENSMUST00000127464,ENSMUST00000130994
ENSMUSG00000000562	25.1563	-0.000117913	0.00830535	0.468235	1	3	Adora3	protein_coding	ENSMUST00000197613,ENSMUST00000164730,ENSMUST00000000574
ENSMUSG00000000563	7382.22	0.000125351	0.00337308	0.241258	1	3	Atp5f1	protein_coding	ENSMUST00000123959,ENSMUST00000118209,ENSMUST00000133320,ENSMUST00000199311,ENSMUST00000143022,ENSMUST00000153666
ENSMUSG00000000567	1115.49	1.55382e-05	0.00340939	0.850853	1	11	Sox9	protein_coding	ENSMUST00000000579
ENSMUSG00000000568	6106.56	2.99509e-05	0.00264895	0.826297	1	5	Hnrnpd	protein_coding	ENSMUST00000172361,ENSMUST00000019128,ENSMUST00000168396,ENSMUST00000171106,ENSMUST00000112939,ENSMUST00000170912,ENSMUST00000170654,ENSMUST00000072750,ENSMUST00000164833,ENSMUST00000171640,ENSMUST00000171786
ENSMUSG00000000579	15.2997	7.5492e-05	0.00837715	0.649489	1	17	Dynlt1c	protein_coding	ENSMUST00000138598,ENSMUST00000149027,ENSMUST00000092966,ENSMUST00000124894
ENSMUSG00000000581	1354.21	6.61529e-05	0.00338878	0.461047	1	11	C1d	protein_coding	ENSMUST00000000594,ENSMUST00000131227,ENSMUST00000156784,ENSMUST00000130330,ENSMUST00000135568
ENSMUSG00000000594	2753.37	1.67718e-06	0.00267717	0.988692	1	11	Gm2a	protein_coding	ENSMUST00000000608
ENSMUSG00000000600	2900.71	-1.39412e-05	0.00293246	0.871839	1	5	Krit1	protein_coding	ENSMUST00000171023,ENSMUST00000200577,ENSMUST00000196098,ENSMUST00000198079,ENSMUST00000197611,ENSMUST00000199475,ENSMUST00000199234,ENSMUST00000080085,ENSMUST00000199845,ENSMUST00000200386,ENSMUST00000197742,ENSMUST00000200004
ENSMUSG00000000605	9783.3	0.000235928	0.00300523	0.125057	1	7	Clcn4	protein_coding	ENSMUST00000210061,ENSMUST00000210444,ENSMUST00000211551,ENSMUST00000210362,ENSMUST00000210989,ENSMUST00000210809,ENSMUST00000210594,ENSMUST00000211574,ENSMUST00000000619,ENSMUST00000209916
ENSMUSG00000000617	0.521721	3.53887e-06	0.0187822	0.981239	1	11	Grm6	protein_coding	ENSMUST00000156890,ENSMUST00000171427,ENSMUST00000126890,ENSMUST00000000631
ENSMUSG00000000627	2266.66	-8.26534e-05	0.00273871	0.494434	1	6	Sema4f	protein_coding	ENSMUST00000000641,ENSMUST00000203271,ENSMUST00000125579,ENSMUST00000203911
ENSMUSG00000000628	201.514	-9.51057e-05	0.005186	0.378486	1	6	Hk2	protein_coding	ENSMUST00000170833,ENSMUST00000168725,ENSMUST00000000642,ENSMUST00000169270
ENSMUSG00000000631	9460.85	5.16257e-05	0.00283288	0.604283	1	11	Myo18a	protein_coding	ENSMUST00000167856,ENSMUST00000168348,ENSMUST00000135375,ENSMUST00000151373,ENSMUST00000108376,ENSMUST00000108375,ENSMUST00000130627,ENSMUST00000169105,ENSMUST00000164334,ENSMUST00000142571,ENSMUST00000135045,ENSMUST00000100794,ENSMUST00000100795,ENSMUST00000134196,ENSMUST00000172303,ENSMUST00000164315,ENSMUST00000000645,ENSMUST00000130956,ENSMUST00000154892,ENSMUST00000102488,ENSMUST00000100443,…
ENSMUSG00000000632	8001.88	-9.20524e-05	0.00363507	0.33517	1	11	Sez6	protein_coding	ENSMUST00000151982,ENSMUST00000138346,ENSMUST00000093995,ENSMUST00000142542,ENSMUST00000138749,ENSMUST00000000646,ENSMUST00000126866,ENSMUST00000155087,ENSMUST00000140630
ENSMUSG00000000673	5.27828	-0.00038802	0.018379	0.164678	1	17	Haao	protein_coding	ENSMUST00000000687
ENSMUSG00000000682	44.5603	-0.000187294	0.00856535	0.254815	1	4	Cd52	protein_coding	ENSMUST00000000696,ENSMUST00000145122,ENSMUST00000137445
ENSMUSG00000000686	37.7241	-0.000252996	0.0105965	0.207695	1	11	Abhd15	protein_coding	ENSMUST00000094004,ENSMUST00000147386,ENSMUST00000145676
ENSMUSG00000000690	0.190152	-2.114e-05	0.0245158	0.878273	1	11	Hoxb6	protein_coding	ENSMUST00000000704,ENSMUST00000173432
ENSMUSG00000000693	195.744	4.85947e-05	0.00350574	0.57329	1	6	Loxl3	protein_coding	ENSMUST00000101257,ENSMUST00000000707,ENSMUST00000155502,ENSMUST00000152679,ENSMUST00000204318
ENSMUSG00000000706	3.83736	-0.000342895	0.0180719	0.188206	1	13	Btn1a1	protein_coding	ENSMUST00000110434,ENSMUST00000041674
ENSMUSG00000000708	964.286	0.000104107	0.00369503	0.291076	1	17	Kat2b	protein_coding	ENSMUST00000163648,ENSMUST00000166525,ENSMUST00000167092,ENSMUST00000171072,ENSMUST00000172160,ENSMUST00000000724,ENSMUST00000164390
ENSMUSG00000000711	4490.1	0.000221218	0.00315961	0.122376	1	10	Rab5b	protein_coding	ENSMUST00000000727
ENSMUSG00000000724	0.86603	-0.000121596	0.0180269	0.482475	1	11	Cryba1	protein_coding	ENSMUST00000124178,ENSMUST00000078623
ENSMUSG00000000730	2.04951	-1.69998e-05	0.0136596	0.929107	1	10	Dnmt3l	protein_coding	ENSMUST00000000746,ENSMUST00000139539,ENSMUST00000123940,ENSMUST00000138785,ENSMUST00000151242,ENSMUST00000144446,ENSMUST00000135316,ENSMUST00000131825
ENSMUSG00000000731	11.8633	-0.00063439	0.020875	0.0892015	1	10	Aire	protein_coding	ENSMUST00000145975,ENSMUST00000141255,ENSMUST00000105396,ENSMUST00000105395,ENSMUST00000140636,ENSMUST00000019257,ENSMUST00000131028,ENSMUST00000130972,ENSMUST00000154374,ENSMUST00000143548,ENSMUST00000128241,ENSMUST00000143735,ENSMUST00000155021,ENSMUST00000156417,ENSMUST00000143452,ENSMUST00000148469
ENSMUSG00000000732	281.924	-0.000229764	0.0102198	0.23557	1	10	Icosl	protein_coding	ENSMUST00000105393
ENSMUSG00000000738	2186.66	-0.000211227	0.00333253	0.120142	1	8	Spg7	protein_coding	ENSMUST00000149248,ENSMUST00000153285,ENSMUST00000125975,ENSMUST00000153492,ENSMUST00000108868,ENSMUST00000135991,ENSMUST00000128234,ENSMUST00000142541,ENSMUST00000152972,ENSMUST00000212364,ENSMUST00000142150,ENSMUST00000128803,ENSMUST00000130787
ENSMUSG00000000739	15.1565	3.47073e-05	0.0106932	0.857793	1	8	Sult5a1	protein_coding	ENSMUST00000152722,ENSMUST00000000755,ENSMUST00000122819,ENSMUST00000126951,ENSMUST00000137998,ENSMUST00000146007
ENSMUSG00000000740	4819.49	-6.53913e-05	0.002673	0.621983	1	8	Rpl13	protein_coding	ENSMUST00000212887,ENSMUST00000000756,ENSMUST00000132275,ENSMUST00000129311,ENSMUST00000152444
ENSMUSG00000000743	3841.17	-0.000206977	0.00281496	0.186468	1	8	Chmp1a	protein_coding	ENSMUST00000212107,ENSMUST00000167655,ENSMUST00000172336,ENSMUST00000000759
ENSMUSG00000000751	2104.36	-6.44148e-05	0.0028263	0.535992	1	11	Rpa1	protein_coding	ENSMUST00000000767,ENSMUST00000092907,ENSMUST00000149365,ENSMUST00000154894,ENSMUST00000135770
ENSMUSG00000000753	385.24	1.77384e-05	0.00396611	0.841853	1	11	Serpinf1	protein_coding	ENSMUST00000168902,ENSMUST00000125982,ENSMUST00000000769,ENSMUST00000138661,ENSMUST00000137103,ENSMUST00000167281,ENSMUST00000139403,ENSMUST00000155009
ENSMUSG00000000759	2068.26	3.81112e-05	0.00270515	0.738547	1	8	Tubgcp3	protein_coding	ENSMUST00000165321,ENSMUST00000164774,ENSMUST00000168657,ENSMUST00000167547,ENSMUST00000164971,ENSMUST00000164861,ENSMUST00000164611,ENSMUST00000172056,ENSMUST00000000776
ENSMUSG00000000766	43.308	5.5319e-05	0.00575713	0.64218	1	10	Oprm1	protein_coding	ENSMUST00000152674,ENSMUST00000105601,ENSMUST00000105603,ENSMUST00000105602,ENSMUST00000105605,ENSMUST00000105604,ENSMUST00000105607,ENSMUST00000135502,ENSMUST00000092729,ENSMUST00000150374,ENSMUST00000052751,ENSMUST00000144264,ENSMUST00000000783,ENSMUST00000078634,ENSMUST00000056385,ENSMUST00000063036,ENSMUST00000123861,ENSMUST00000105611,ENSMUST00000133486,ENSMUST00000105597,ENSMUST00000105615,…
ENSMUSG00000000776	750.915	-0.000156331	0.00322239	0.19126	1	14	Polr3d	protein_coding	ENSMUST00000000793,ENSMUST00000180358
ENSMUSG00000000782	105.689	-0.000103565	0.00569903	0.371335	1	11	Tcf7	protein_coding	ENSMUST00000086844,ENSMUST00000109071
ENSMUSG00000000787	11323.3	0.00222068	0.0230713	0.00429108	1	X	Ddx3x	protein_coding	ENSMUST00000153611,ENSMUST00000149639,ENSMUST00000123096,ENSMUST00000153851,ENSMUST00000000804
ENSMUSG00000000791	22.2416	-0.000371695	0.0161916	0.184201	1	8	Il12rb1	protein_coding	ENSMUST00000212657,ENSMUST00000211936,ENSMUST00000212251,ENSMUST00000000808,ENSMUST00000212146,ENSMUST00000212826
ENSMUSG00000000792	1145.7	2.19138e-05	0.00343013	0.792014	1	8	Slc5a5	protein_coding	ENSMUST00000000809
ENSMUSG00000000794	1227.46	-0.000131725	0.00511113	0.237127	1	3	Kcnn3	protein_coding	ENSMUST00000124584,ENSMUST00000000811
ENSMUSG00000000804	7866.91	0.000212196	0.00336532	0.117767	1	11	Usp32	protein_coding	ENSMUST00000173271,ENSMUST00000172950,ENSMUST00000172595,ENSMUST00000173156,ENSMUST00000000821,ENSMUST00000172515,ENSMUST00000108075,ENSMUST00000174602,ENSMUST00000174809
ENSMUSG00000000805	1774.83	-1.23941e-05	0.00326475	0.879842	1	11	Car4	protein_coding	ENSMUST00000103194,ENSMUST00000150596,ENSMUST00000138331,ENSMUST00000108076,ENSMUST00000139416,ENSMUST00000127827
ENSMUSG00000000811	167.095	6.71643e-05	0.00409677	0.468835	1	6	Txnrd3	protein_coding	ENSMUST00000000828,ENSMUST00000101171
ENSMUSG00000000817	4.68797	-9.57453e-05	0.0130039	0.639408	1	1	Fasl	protein_coding	ENSMUST00000193648,ENSMUST00000000834
ENSMUSG00000000823	3579.24	-1.9681e-05	0.00303672	0.815286	1	2	Zfp512b	protein_coding	ENSMUST00000108789,ENSMUST00000133598,ENSMUST00000128553,ENSMUST00000150552,ENSMUST00000131866,ENSMUST00000132538,ENSMUST00000135561,ENSMUST00000140103,ENSMUST00000155947,ENSMUST00000153998
ENSMUSG00000000826	17131.7	0.000312419	0.00282677	0.10471	1	2	Dnajc5	protein_coding	ENSMUST00000072334,ENSMUST00000108796,ENSMUST00000108797,ENSMUST00000141523,ENSMUST00000116365,ENSMUST00000152578
ENSMUSG00000000827	2098.06	5.35774e-05	0.00273296	0.633374	1	2	Tpd52l2	protein_coding	ENSMUST00000108800,ENSMUST00000141825,ENSMUST00000183956,ENSMUST00000108799,ENSMUST00000069712,ENSMUST00000130261,ENSMUST00000184588,ENSMUST00000149163,ENSMUST00000155589,ENSMUST00000000844,ENSMUST00000184849,ENSMUST00000129390
ENSMUSG00000000838	2996.12	0.00018595	0.00382827	0.129166	1	X	Fmr1	protein_coding	ENSMUST00000127954,ENSMUST00000127993,ENSMUST00000141728,ENSMUST00000148348,ENSMUST00000088546,ENSMUST00000142584,ENSMUST00000133327,ENSMUST00000114655,ENSMUST00000114654,ENSMUST00000146177,ENSMUST00000114656,ENSMUST00000114657,ENSMUST00000114653
ENSMUSG00000000861	4831.89	0.000145913	0.00316495	0.213737	1	11	Bcl11a	protein_coding	ENSMUST00000109514,ENSMUST00000109516,ENSMUST00000127494,ENSMUST00000118955,ENSMUST00000124148,ENSMUST00000000881
ENSMUSG00000000869	1.3514	-0.000319347	0.0249756	0.148739	1	11	Il4	protein_coding	ENSMUST00000127858,ENSMUST00000140684,ENSMUST00000000889,ENSMUST00000150568
ENSMUSG00000000876	624.421	0.000120704	0.0030722	0.277581	1	2	Pxmp4	protein_coding	ENSMUST00000000896,ENSMUST00000109703
ENSMUSG00000000881	9651.04	4.27802e-05	0.00265714	0.749439	1	X	Dlg3	protein_coding	ENSMUST00000087984,ENSMUST00000147863,ENSMUST00000146772,ENSMUST00000000901,ENSMUST00000151020,ENSMUST00000113736,ENSMUST00000113735,ENSMUST00000148076
ENSMUSG00000000884	141.252	-8.58937e-05	0.00414318	0.36971	1	16	Gnb1l	protein_coding	ENSMUST00000124924,ENSMUST00000167778,ENSMUST00000090086,ENSMUST00000139625,ENSMUST00000000904,ENSMUST00000151253,ENSMUST00000115600,ENSMUST00000129952,ENSMUST00000147739,ENSMUST00000149035,ENSMUST00000115601
ENSMUSG00000000889	8.87548	0.000259287	0.0140514	0.28562	1	2	Dbh	protein_coding	ENSMUST00000000910,ENSMUST00000155290
ENSMUSG00000000901	75.9987	-2.98873e-05	0.00477238	0.769826	1	10	Mmp11	protein_coding	ENSMUST00000000924,ENSMUST00000152222,ENSMUST00000132869,ENSMUST00000133897,ENSMUST00000120281
ENSMUSG00000000902	2402.44	-9.83516e-05	0.00273382	0.440567	1	10	Smarcb1	protein_coding	ENSMUST00000000925,ENSMUST00000140388,ENSMUST00000133189,ENSMUST00000121304,ENSMUST00000146555,ENSMUST00000140408
ENSMUSG00000000903	1.78086	-2.35258e-05	0.0149628	0.895136	1	10	Vpreb3	protein_coding	ENSMUST00000000926,ENSMUST00000121151
ENSMUSG00000000915	4623.34	1.23548e-05	0.00289067	0.88841	1	5	Hip1r	protein_coding	ENSMUST00000198664,ENSMUST00000166258,ENSMUST00000171407,ENSMUST00000166684,ENSMUST00000167879,ENSMUST00000167325,ENSMUST00000000939
ENSMUSG00000000916	586.812	-0.000120015	0.00433525	0.247408	1	5	Nsun5	protein_coding	ENSMUST00000202792,ENSMUST00000124453,ENSMUST00000000940,ENSMUST00000141867,ENSMUST00000126454,ENSMUST00000131863,ENSMUST00000127746,ENSMUST00000202422,ENSMUST00000170342
ENSMUSG00000000934	546.885	-5.86675e-05	0.00344858	0.504897	1	15	Top1mt	protein_coding	ENSMUST00000000958
ENSMUSG00000000938	0.255029	3.25238e-05	0.0222703	0.821841	1	6	Hoxa10	protein_coding	ENSMUST00000126402,ENSMUST00000142611,ENSMUST00000125581,ENSMUST00000121043
ENSMUSG00000000942	0.126421	-2.11398e-05	0.0245158	0.878274	1	6	Hoxa4	protein_coding	ENSMUST00000101395
ENSMUSG00000000948	357.051	0.0110246	0.0653306	0.0012666	1	7	Gm38393	protein_coding	ENSMUST00000191491,ENSMUST00000179360,ENSMUST00000191456,ENSMUST00000189432
ENSMUSG00000000957	576.58	-2.92629e-05	0.00391985	0.740549	1	14	Mmp14	protein_coding	ENSMUST00000196155,ENSMUST00000197874,ENSMUST00000089688,ENSMUST00000197947,ENSMUST00000198679
ENSMUSG00000000958	62.9509	-0.000506988	0.0135807	0.0672113	1	14	Slc7a7	protein_coding	ENSMUST00000197440,ENSMUST00000200545,ENSMUST00000196966,ENSMUST00000196215,ENSMUST00000195970,ENSMUST00000000984,ENSMUST00000195999,ENSMUST00000197667
ENSMUSG00000000959	1895.57	0.000242069	0.00339216	0.0950602	1	14	Oxa1l	protein_coding	ENSMUST00000196882,ENSMUST00000198107,ENSMUST00000000985
ENSMUSG00000000976	932.482	-3.39976e-05	0.00327117	0.685685	1	11	Heatr6	protein_coding	ENSMUST00000127428,ENSMUST00000136572,ENSMUST00000125831,ENSMUST00000001002,ENSMUST00000125602
ENSMUSG00000000982	6.42717	7.3921e-05	0.0109964	0.708489	1	11	Ccl3	protein_coding	ENSMUST00000001008
ENSMUSG00000000983	32.9696	-0.000105174	0.0089048	0.544774	1	11	Wfdc18	protein_coding	ENSMUST00000135654,ENSMUST00000139762,ENSMUST00000001009
ENSMUSG00000001014	35.052	-5.60878e-05	0.00589533	0.644731	1	9	Icam4	protein_coding	ENSMUST00000001040
ENSMUSG00000001016	3559.57	3.16169e-05	0.00267222	0.798475	1	3	Ilf2	protein_coding	ENSMUST00000198325,ENSMUST00000196769,ENSMUST00000198738,ENSMUST00000198641,ENSMUST00000197644,ENSMUST00000001042
ENSMUSG00000001017	5438.14	1.86315e-05	0.00264605	0.891782	1	3	Chtop	protein_coding	ENSMUST00000107342,ENSMUST00000107343,ENSMUST00000107346,ENSMUST00000107344,ENSMUST00000146740,ENSMUST00000049937,ENSMUST00000076639,ENSMUST00000131868,ENSMUST00000001043
ENSMUSG00000001018	2003.71	8.09985e-05	0.00310045	0.405089	1	3	Snapin	protein_coding	ENSMUST00000107351,ENSMUST00000185005,ENSMUST00000107352,ENSMUST00000184877,ENSMUST00000149884
ENSMUSG00000001020	2.24603	0.000140984	0.0147119	0.492482	1	3	S100a4	protein_coding	ENSMUST00000142476,ENSMUST00000001046
ENSMUSG00000001021	15.2202	-0.0030558	0.0473404	0.0105403	1	3	S100a3	protein_coding	ENSMUST00000200290,ENSMUST00000001047,ENSMUST00000200508,ENSMUST00000196635,ENSMUST00000199225
ENSMUSG00000001023	2.37499	4.63141e-05	0.0155524	0.790875	1	3	S100a5	protein_coding	ENSMUST00000107329,ENSMUST00000001049
ENSMUSG00000001025	448.628	-0.000105415	0.00421751	0.291623	1	3	S100a6	protein_coding	ENSMUST00000198128,ENSMUST00000197189,ENSMUST00000200289,ENSMUST00000001051
ENSMUSG00000001027	2.80676	0.000125418	0.0152815	0.521378	1	11	Scn4a	protein_coding	ENSMUST00000021056,ENSMUST00000174877
ENSMUSG00000001029	67.2364	1.02991e-05	0.00515605	0.925336	1	11	Icam2	protein_coding	ENSMUST00000001055,ENSMUST00000173795,ENSMUST00000141146,ENSMUST00000106813,ENSMUST00000106809
ENSMUSG00000001034	820.37	-0.000135649	0.00450369	0.209886	1	11	Mapk7	protein_coding	ENSMUST00000126495,ENSMUST00000125840,ENSMUST00000139932,ENSMUST00000128478,ENSMUST00000135521,ENSMUST00000079080,ENSMUST00000153441,ENSMUST00000129272,ENSMUST00000152755,ENSMUST00000140779,ENSMUST00000123360,ENSMUST00000108714,ENSMUST00000101085,ENSMUST00000139663
ENSMUSG00000001036	6153.41	-8.30875e-05	0.00327826	0.381962	1	11	Epn2	protein_coding	ENSMUST00000147501,ENSMUST00000179936,ENSMUST00000137525,ENSMUST00000178202,ENSMUST00000146455,ENSMUST00000151545,ENSMUST00000148956,ENSMUST00000153984,ENSMUST00000141335,ENSMUST00000001063,ENSMUST00000108711,ENSMUST00000108712,ENSMUST00000108713
ENSMUSG00000001039	486.843	2.12054e-05	0.00324034	0.797399	1	11	B9d1	protein_coding	ENSMUST00000102657,ENSMUST00000127889,ENSMUST00000146562,ENSMUST00000155176,ENSMUST00000140548,ENSMUST00000138057
ENSMUSG00000001052	2834.82	-0.000105341	0.00271117	0.434651	1	3	Sec24b	protein_coding	ENSMUST00000168675,ENSMUST00000168908,ENSMUST00000165873,ENSMUST00000168644,ENSMUST00000170163,ENSMUST00000165889,ENSMUST00000172324,ENSMUST00000164758,ENSMUST00000001079
ENSMUSG00000001053	571.001	-0.000236481	0.00930598	0.185632	1	11	N4bp3	protein_coding	ENSMUST00000142721,ENSMUST00000156835,ENSMUST00000001080
ENSMUSG00000001054	1954.61	-0.000124633	0.00298555	0.280939	1	11	Rmnd5b	protein_coding	ENSMUST00000147009,ENSMUST00000136020,ENSMUST00000001081,ENSMUST00000132854
ENSMUSG00000001056	1012.88	4.30197e-05	0.00288842	0.645855	1	11	Nhp2	protein_coding	ENSMUST00000127405,ENSMUST00000001083
ENSMUSG00000001062	2666.57	-0.000154816	0.00373934	0.171992	1	8	Vps9d1	protein_coding	ENSMUST00000149490,ENSMUST00000122363,ENSMUST00000127978,ENSMUST00000137569,ENSMUST00000130275,ENSMUST00000117643,ENSMUST00000155853,ENSMUST00000118279,ENSMUST00000146136,ENSMUST00000129591,ENSMUST00000130965,ENSMUST00000155869,ENSMUST00000124508
ENSMUSG00000001065	1161.24	-0.000367365	0.0104631	0.0829911	1	8	Zfp276	protein_coding	ENSMUST00000211828,ENSMUST00000156896,ENSMUST00000146158,ENSMUST00000130333,ENSMUST00000147312,ENSMUST00000150356,ENSMUST00000154450,ENSMUST00000001092
ENSMUSG00000001076	0.493613	-9.24271e-05	0.0202996	0.558048	1	15	C1ql4	protein_coding	ENSMUST00000064462
ENSMUSG00000001082	792.346	-0.000466135	0.00899282	0.0327193	1	5	Mfsd10	protein_coding	ENSMUST00000136010,ENSMUST00000149657,ENSMUST00000126257,ENSMUST00000137506,ENSMUST00000138212,ENSMUST00000114331,ENSMUST00000151247,ENSMUST00000114329,ENSMUST00000124668,ENSMUST00000148270,ENSMUST00000201147,ENSMUST00000202065,ENSMUST00000155577,ENSMUST00000202378,ENSMUST00000137150,ENSMUST00000128670,ENSMUST00000137744,ENSMUST00000134156,ENSMUST00000001109,ENSMUST00000200717,ENSMUST00000130347
ENSMUSG00000001089	5338.42	0.000155484	0.00554851	0.193545	1	4	Luzp1	protein_coding	ENSMUST00000001116,ENSMUST00000168936,ENSMUST00000063021,ENSMUST00000142248,ENSMUST00000105849,ENSMUST00000170102,ENSMUST00000129230
ENSMUSG00000001095	0.430546	0	0.0198384	1	1	11	Slc13a2	protein_coding	ENSMUST00000001122
ENSMUSG00000001098	2346.3	-0.000725233	0.00929744	0.0108445	1	5	Kctd10	protein_coding	ENSMUST00000132646,ENSMUST00000134173,ENSMUST00000123538,ENSMUST00000102581,ENSMUST00000001125,ENSMUST00000135170,ENSMUST00000134532
ENSMUSG00000001100	4164.4	-2.52024e-05	0.00265924	0.845251	1	11	Poldip2	protein_coding	ENSMUST00000133601,ENSMUST00000147930,ENSMUST00000156754,ENSMUST00000151499,ENSMUST00000001127,ENSMUST00000136284
ENSMUSG00000001103	109.62	0.000152762	0.00891987	0.373901	1	11	Sebox	protein_coding	ENSMUST00000001130,ENSMUST00000125670
ENSMUSG00000001105	1925.2	8.55741e-05	0.0027347	0.485622	1	11	Ift20	protein_coding	ENSMUST00000128788,ENSMUST00000152016,ENSMUST00000050366,ENSMUST00000108275,ENSMUST00000137120
ENSMUSG00000001119	3194.36	-0.00026368	0.00808529	0.110378	1	10	Col6a1	protein_coding	ENSMUST00000137599,ENSMUST00000001147
ENSMUSG00000001120	1955.78	-6.30495e-05	0.00276079	0.569321	1	10	Pcbp3	protein_coding	ENSMUST00000001148,ENSMUST00000092393,ENSMUST00000173854,ENSMUST00000168240,ENSMUST00000168505,ENSMUST00000168465,ENSMUST00000105411,ENSMUST00000165571,ENSMUST00000171437
ENSMUSG00000001123	226.742	3.72798e-05	0.00328375	0.658884	1	11	Lgals9	protein_coding	ENSMUST00000073001,ENSMUST00000140073,ENSMUST00000108268,ENSMUST00000108269
ENSMUSG00000001127	6168.33	0.000116999	0.00283338	0.337305	1	X	Araf	protein_coding	ENSMUST00000152955,ENSMUST00000122850,ENSMUST00000120356,ENSMUST00000128250,ENSMUST00000148032,ENSMUST00000150190,ENSMUST00000001155,ENSMUST00000136451,ENSMUST00000122312,ENSMUST00000123219
ENSMUSG00000001128	622.295	-0.000490469	0.0142947	0.0837988	1	X	Cfp	protein_coding	ENSMUST00000122862,ENSMUST00000001156
ENSMUSG00000001131	15.8804	-9.16709e-05	0.0108073	0.642528	1	X	Timp1	protein_coding	ENSMUST00000009530,ENSMUST00000115342
ENSMUSG00000001134	183.917	-6.96226e-05	0.00360815	0.440569	1	X	Uxt	protein_coding	ENSMUST00000150719,ENSMUST00000142341,ENSMUST00000129899,ENSMUST00000123836,ENSMUST00000001162,ENSMUST00000147205
ENSMUSG00000001138	1442.18	-7.02418e-05	0.00276132	0.534586	1	1	Cnnm3	protein_coding	ENSMUST00000154225,ENSMUST00000135100,ENSMUST00000001166,ENSMUST00000195264,ENSMUST00000097776
ENSMUSG00000001143	1773.8	-0.00010407	0.00454266	0.306839	1	1	Lman2l	protein_coding	ENSMUST00000115011,ENSMUST00000123583,ENSMUST00000192969,ENSMUST00000001171,ENSMUST00000125304,ENSMUST00000193502,ENSMUST00000134594,ENSMUST00000152088
ENSMUSG00000001150	2937.56	-5.73832e-05	0.00273417	0.612439	1	10	Mcm3ap	protein_coding	ENSMUST00000170795
ENSMUSG00000001151	2032.7	6.96431e-05	0.00292692	0.483527	1	10	Pcnt	protein_coding	ENSMUST00000001179
ENSMUSG00000001155	4.24094	0.000383615	0.0194241	0.153723	1	10	Ftcd	protein_coding	ENSMUST00000146344,ENSMUST00000137347,ENSMUST00000001183
ENSMUSG00000001156	1253.81	1.76188e-05	0.00289454	0.842042	1	6	Mxd1	protein_coding	ENSMUST00000001184,ENSMUST00000204437,ENSMUST00000205076,ENSMUST00000203946
ENSMUSG00000001157	1283.8	-9.67507e-05	0.00282531	0.401372	1	6	Gmcl1	protein_coding	ENSMUST00000001185,ENSMUST00000113679,ENSMUST00000135880,ENSMUST00000203741
ENSMUSG00000001158	1352.29	9.02747e-06	0.00270287	0.93462	1	6	Snrnp27	protein_coding	ENSMUST00000001186,ENSMUST00000113683,ENSMUST00000133404,ENSMUST00000131674
ENSMUSG00000001166	49.1935	9.85756e-05	0.00625099	0.431513	1	5	Oas1c	protein_coding	ENSMUST00000117193,ENSMUST00000130045,ENSMUST00000125547
ENSMUSG00000001168	0.302447	-2.36529e-05	0.0236442	0.866489	1	5	Oas1h	protein_coding	ENSMUST00000171820,ENSMUST00000072476
ENSMUSG00000001173	3820.32	5.66588e-05	0.00265735	0.680431	1	X	Ocrl	protein_coding	ENSMUST00000115013,ENSMUST00000115020,ENSMUST00000144664,ENSMUST00000146486,ENSMUST00000154732,ENSMUST00000142719,ENSMUST00000001202
ENSMUSG00000001175	134509	5.73721e-05	0.00263156	0.716912	1	12	Calm1	protein_coding	ENSMUST00000127300,ENSMUST00000001204,ENSMUST00000153524,ENSMUST00000110082
ENSMUSG00000001211	12174	7.15193e-05	0.00270427	0.565387	1	10	Agpat3	protein_coding	ENSMUST00000105390,ENSMUST00000146899,ENSMUST00000150828,ENSMUST00000166360,ENSMUST00000001240,ENSMUST00000138035,ENSMUST00000105388,ENSMUST00000105389,ENSMUST00000139282,ENSMUST00000146296,ENSMUST00000105387
ENSMUSG00000001225	4.98828	-0.000165726	0.0152463	0.427948	1	12	Slc26a3	protein_coding	ENSMUST00000167432,ENSMUST00000165816,ENSMUST00000109275,ENSMUST00000168209,ENSMUST00000001254,ENSMUST00000110854,ENSMUST00000171616
ENSMUSG00000001227	5092.48	2.04082e-05	0.00270532	0.853635	1	17	Sema6b	protein_coding	ENSMUST00000167545,ENSMUST00000001256
ENSMUSG00000001228	40.0995	-0.00539649	0.0599815	0.00529543	1	17	Uhrf1	protein_coding	ENSMUST00000137876,ENSMUST00000113039,ENSMUST00000113038,ENSMUST00000113035,ENSMUST00000001258,ENSMUST00000142387,ENSMUST00000139654
ENSMUSG00000001229	3165.18	-7.57452e-05	0.00301573	0.439137	1	17	Dpp9	protein_coding	ENSMUST00000038794
ENSMUSG00000001240	449.745	-3.57442e-05	0.00449919	0.713024	1	11	Ramp2	protein_coding	ENSMUST00000149006,ENSMUST00000151830,ENSMUST00000149585,ENSMUST00000129680,ENSMUST00000107282,ENSMUST00000122006,ENSMUST00000138229,ENSMUST00000128260
ENSMUSG00000001247	136.523	-0.000351678	0.0111344	0.107373	1	7	Lsr	protein_coding	ENSMUST00000108116,ENSMUST00000205961,ENSMUST00000001279,ENSMUST00000147431,ENSMUST00000098553
ENSMUSG00000001248	5619.04	-0.000287157	0.00613709	0.0631	1	7	Gramd1a	protein_coding	ENSMUST00000206233,ENSMUST00000188032,ENSMUST00000085636,ENSMUST00000185589,ENSMUST00000205298,ENSMUST00000186723,ENSMUST00000206432,ENSMUST00000001280,ENSMUST00000187679,ENSMUST00000202814,ENSMUST00000186634,ENSMUST00000185985,ENSMUST00000185514
ENSMUSG00000001249	79.6262	-0.000613577	0.0174779	0.0764346	1	7	Hpn	protein_coding	ENSMUST00000171259,ENSMUST00000165480,ENSMUST00000164340,ENSMUST00000039435,ENSMUST00000165124,ENSMUST00000167719,ENSMUST00000108102,ENSMUST00000168623,ENSMUST00000164929,ENSMUST00000171225,ENSMUST00000168884
ENSMUSG00000001260	921.665	1.02643e-06	0.00324189	0.989973	1	5	Gabrg1	protein_coding	ENSMUST00000200126,ENSMUST00000199705,ENSMUST00000031119,ENSMUST00000197068
ENSMUSG00000001270	43637.4	2.66648e-05	0.00307872	0.752197	1	12	Ckb	protein_coding	ENSMUST00000001304
ENSMUSG00000001280	1483.16	0.00010156	0.00309439	0.329118	1	15	Sp1	protein_coding	ENSMUST00000168802,ENSMUST00000163709,ENSMUST00000165924,ENSMUST00000170884,ENSMUST00000170042,ENSMUST00000165837,ENSMUST00000169619,ENSMUST00000001326
ENSMUSG00000001281	20.5816	-1.30684e-06	0.00712121	0.992897	1	15	Itgb7	protein_coding	ENSMUST00000127014,ENSMUST00000001327
ENSMUSG00000001285	1016.55	-8.63221e-05	0.00288343	0.421132	1	15	Myg1	protein_coding	ENSMUST00000164961,ENSMUST00000170281,ENSMUST00000168547,ENSMUST00000171244,ENSMUST00000170713,ENSMUST00000171733,ENSMUST00000164019,ENSMUST00000170078,ENSMUST00000113682,ENSMUST00000001331
ENSMUSG00000001288	413.425	-2.6095e-05	0.00284296	0.778358	1	15	Rarg	protein_coding	ENSMUST00000135466,ENSMUST00000043172,ENSMUST00000130204,ENSMUST00000124224,ENSMUST00000063339,ENSMUST00000155563
ENSMUSG00000001289	4828.49	-0.00017072	0.00312425	0.17865	1	15	Pfdn5	protein_coding	ENSMUST00000062492,ENSMUST00000168805,ENSMUST00000169637,ENSMUST00000165671,ENSMUST00000166658,ENSMUST00000170627,ENSMUST00000001335,ENSMUST00000165717
ENSMUSG00000001300	2263.94	5.74324e-05	0.00367553	0.515442	1	8	Efnb2	protein_coding	ENSMUST00000001319,ENSMUST00000209169,ENSMUST00000152698
ENSMUSG00000001305	393.034	-0.000104586	0.00351311	0.292667	1	1	Rrp15	protein_coding	ENSMUST00000162336,ENSMUST00000001339
ENSMUSG00000001313	2909.31	-7.22279e-05	0.00298179	0.460865	1	11	Rnd2	protein_coding	ENSMUST00000153185,ENSMUST00000134980,ENSMUST00000001347
ENSMUSG00000001323	4461.44	0.000101603	0.00292624	0.356608	1	11	Srr	protein_coding	ENSMUST00000127499,ENSMUST00000128556,ENSMUST00000121738,ENSMUST00000108448,ENSMUST00000135587,ENSMUST00000123855,ENSMUST00000138612,ENSMUST00000108447,ENSMUST00000065211,ENSMUST00000147817
ENSMUSG00000001333	45.2711	-3.84447e-06	0.00618423	0.976332	1	4	Sync	protein_coding	ENSMUST00000102599,ENSMUST00000146448
ENSMUSG00000001334	3389.96	0.000169648	0.00523202	0.157862	1	4	Fndc5	protein_coding	ENSMUST00000102600
ENSMUSG00000001348	14.2339	-0.000789766	0.0278103	0.047279	1	9	Acp5	protein_coding	ENSMUST00000069330,ENSMUST00000165735,ENSMUST00000115315
ENSMUSG00000001349	11.2213	-4.4102e-05	0.0091192	0.804019	1	9	Cnn1	protein_coding	ENSMUST00000001384
ENSMUSG00000001366	3241.79	0.000231976	0.0043107	0.0857364	1	9	Fbxo9	protein_coding	ENSMUST00000159099,ENSMUST00000085311,ENSMUST00000001402,ENSMUST00000162625,ENSMUST00000162310,ENSMUST00000162451,ENSMUST00000159453
ENSMUSG00000001376	3136.33	0.000146843	0.00366108	0.187089	1	6	Vps50	protein_coding	ENSMUST00000183935,ENSMUST00000001412,ENSMUST00000184411,ENSMUST00000164052,ENSMUST00000184959,ENSMUST00000184461,ENSMUST00000183532,ENSMUST00000170873,ENSMUST00000184780
ENSMUSG00000001380	3816.44	4.60876e-05	0.00270771	0.690138	1	18	Hars	protein_coding	ENSMUST00000001416
ENSMUSG00000001383	7658.96	-5.58538e-05	0.00279497	0.592472	1	18	Zmat2	protein_coding	ENSMUST00000001419
ENSMUSG00000001403	13.3504	-0.000466135	0.0176825	0.135846	1	2	Ube2c	protein_coding	ENSMUST00000001439,ENSMUST00000088248
ENSMUSG00000001415	4438.75	-9.66541e-05	0.00306011	0.349756	1	3	Smg5	protein_coding	ENSMUST00000001451,ENSMUST00000194942,ENSMUST00000192009,ENSMUST00000193007,ENSMUST00000193097,ENSMUST00000192377,ENSMUST00000192057,ENSMUST00000193224,ENSMUST00000194359
ENSMUSG00000001416	4177.47	9.77506e-05	0.00277816	0.417641	1	3	Cct3	protein_coding	ENSMUST00000001452,ENSMUST00000168971,ENSMUST00000164783,ENSMUST00000163735,ENSMUST00000167000,ENSMUST00000193666,ENSMUST00000164166,ENSMUST00000168062,ENSMUST00000164122,ENSMUST00000167718
ENSMUSG00000001418	1437.11	-8.54687e-05	0.00283581	0.438815	1	3	Glmp	protein_coding	ENSMUST00000152801,ENSMUST00000140039,ENSMUST00000176519,ENSMUST00000001454,ENSMUST00000153716,ENSMUST00000131666,ENSMUST00000193646,ENSMUST00000177005,ENSMUST00000176425,ENSMUST00000154381
ENSMUSG00000001419	10967.2	-1.78492e-05	0.00269376	0.875126	1	3	Mef2d	protein_coding	ENSMUST00000152861,ENSMUST00000001455,ENSMUST00000119251,ENSMUST00000140927,ENSMUST00000107559,ENSMUST00000107558,ENSMUST00000139153
ENSMUSG00000001420	43.3586	0.00131048	0.0259717	0.0281271	1	3	Tmem79	protein_coding	ENSMUST00000107553,ENSMUST00000107552,ENSMUST00000193872,ENSMUST00000001456
ENSMUSG00000001424	3484.88	-4.75444e-05	0.00270849	0.681427	1	6	Snd1	protein_coding	ENSMUST00000166136,ENSMUST00000171195,ENSMUST00000183161,ENSMUST00000169579,ENSMUST00000169321,ENSMUST00000171532,ENSMUST00000168362,ENSMUST00000163772,ENSMUST00000001460,ENSMUST00000167201,ENSMUST00000164915,ENSMUST00000165151
ENSMUSG00000001435	155.4	-0.000122274	0.00671829	0.356954	1	10	Col18a1	protein_coding	ENSMUST00000149744,ENSMUST00000081654,ENSMUST00000105409,ENSMUST00000156009,ENSMUST00000072755
ENSMUSG00000001436	584.481	-9.15072e-05	0.00293492	0.389238	1	10	Slc19a1	protein_coding	ENSMUST00000133059,ENSMUST00000130703,ENSMUST00000131031,ENSMUST00000136925,ENSMUST00000132984,ENSMUST00000136150,ENSMUST00000105410,ENSMUST00000144234,ENSMUST00000127249
ENSMUSG00000001440	8353.47	6.17276e-05	0.00265053	0.666513	1	11	Kpnb1	protein_coding	ENSMUST00000001479,ENSMUST00000132633,ENSMUST00000153727
ENSMUSG00000001441	6685.38	-4.93341e-06	0.0026732	0.967233	1	11	Npepps	protein_coding	ENSMUST00000165489,ENSMUST00000133907,ENSMUST00000109294,ENSMUST00000165216,ENSMUST00000154372,ENSMUST00000172108,ENSMUST00000152546,ENSMUST00000163164,ENSMUST00000163950,ENSMUST00000001480,ENSMUST00000167806,ENSMUST00000154917,ENSMUST00000147287,ENSMUST00000171320,ENSMUST00000170506,ENSMUST00000152820,ENSMUST00000146833,ENSMUST00000107608,ENSMUST00000168743
ENSMUSG00000001444	3.82983	0.000233254	0.0152927	0.317501	1	11	Tbx21	protein_coding	ENSMUST00000001484
ENSMUSG00000001445	1884.56	1.62031e-05	0.0027186	0.87946	1	11	Mrpl10	protein_coding	ENSMUST00000054252,ENSMUST00000001485
ENSMUSG00000001467	2952.18	-3.59834e-05	0.00310213	0.674333	1	5	Cyp51	protein_coding	ENSMUST00000199909,ENSMUST00000129448,ENSMUST00000001507,ENSMUST00000151539
ENSMUSG00000001472	29254.1	6.54247e-05	0.00266873	0.626637	1	8	Tcf25	protein_coding	ENSMUST00000211964,ENSMUST00000212996,ENSMUST00000212571,ENSMUST00000212498,ENSMUST00000212569,ENSMUST00000212470,ENSMUST00000108840,ENSMUST00000211932,ENSMUST00000212741,ENSMUST00000212880,ENSMUST00000057934
ENSMUSG00000001473	36.7476	0.00016233	0.00933879	0.364234	1	18	Tubb6	protein_coding	ENSMUST00000001513
ENSMUSG00000001482	2093.47	-1.85264e-05	0.0026431	0.894202	1	8	Def8	protein_coding	ENSMUST00000108830,ENSMUST00000108832,ENSMUST00000093049,ENSMUST00000132063,ENSMUST00000065534,ENSMUST00000128424,ENSMUST00000124741,ENSMUST00000001522,ENSMUST00000212827,ENSMUST00000212883,ENSMUST00000212391
ENSMUSG00000001493	18.1296	-9.63947e-06	0.00861248	0.955005	1	11	Meox1	protein_coding	ENSMUST00000057054
ENSMUSG00000001494	2.60406	-0.000369301	0.0189739	0.164613	1	11	Sost	protein_coding	ENSMUST00000001534
ENSMUSG00000001496	6.28754	1.77728e-05	0.0116112	0.928267	1	12	Nkx2-1	protein_coding	ENSMUST00000001536,ENSMUST00000178477
ENSMUSG00000001497	0.131294	1.85949e-06	0.0244047	0.989219	1	12	Pax9	protein_coding	ENSMUST00000153250,ENSMUST00000001538,ENSMUST00000152848
ENSMUSG00000001504	3.66224	0.000585037	0.0298407	0.0584629	1	13	Irx2	protein_coding	ENSMUST00000163393,ENSMUST00000169028,ENSMUST00000074372,ENSMUST00000172353,ENSMUST00000167067
ENSMUSG00000001507	922.683	6.30982e-05	0.00332015	0.480155	1	11	Itga3	protein_coding	ENSMUST00000120375,ENSMUST00000141693,ENSMUST00000145671,ENSMUST00000001548,ENSMUST00000107739,ENSMUST00000140342
ENSMUSG00000001508	13.6766	1.04824e-05	0.00761035	0.946147	1	11	Sgca	protein_coding	ENSMUST00000103162,ENSMUST00000166320,ENSMUST00000152042,ENSMUST00000139855,ENSMUST00000100551
ENSMUSG00000001510	1.87189	-0.000213656	0.0185589	0.289147	1	11	Dlx3	protein_coding	ENSMUST00000092768
ENSMUSG00000001517	56.464	-0.000232026	0.00941903	0.198005	1	6	Foxm1	protein_coding	ENSMUST00000112148,ENSMUST00000203040,ENSMUST00000203258,ENSMUST00000073316,ENSMUST00000136395,ENSMUST00000153423,ENSMUST00000123988,ENSMUST00000125456
ENSMUSG00000001518	713.528	2.13001e-05	0.00290019	0.810079	1	6	Itfg2	protein_coding	ENSMUST00000203853,ENSMUST00000203374,ENSMUST00000133994,ENSMUST00000142615,ENSMUST00000203195,ENSMUST00000204362,ENSMUST00000203984,ENSMUST00000001559,ENSMUST00000204467,ENSMUST00000203026
ENSMUSG00000001520	431.085	8.95753e-05	0.0035332	0.346269	1	6	Nrip2	protein_coding	ENSMUST00000001561,ENSMUST00000123867,ENSMUST00000136631,ENSMUST00000147155,ENSMUST00000120405,ENSMUST00000204836
ENSMUSG00000001521	844.187	-0.000207741	0.00476187	0.104745	1	6	Tulp3	protein_coding	ENSMUST00000001562,ENSMUST00000203625,ENSMUST00000157005,ENSMUST00000133134,ENSMUST00000138313,ENSMUST00000128708
ENSMUSG00000001524	597.226	0.000119225	0.00298129	0.295065	1	17	Gtf2h4	protein_coding	ENSMUST00000160752,ENSMUST00000001565,ENSMUST00000159852,ENSMUST00000162266,ENSMUST00000159671,ENSMUST00000160711,ENSMUST00000160039,ENSMUST00000160535,ENSMUST00000160734,ENSMUST00000162604,ENSMUST00000162927,ENSMUST00000162894
ENSMUSG00000001525	18530.4	-0.000122016	0.00280385	0.335119	1	17	Tubb5	protein_coding	ENSMUST00000173253,ENSMUST00000001566,ENSMUST00000156050,ENSMUST00000134978
ENSMUSG00000001542	1395.88	0.000318437	0.00827152	0.0734173	1	13	Ell2	protein_coding	ENSMUST00000001583
ENSMUSG00000001552	1725.03	9.92944e-05	0.00302605	0.345701	1	11	Jup	protein_coding	ENSMUST00000107403,ENSMUST00000124659,ENSMUST00000001592,ENSMUST00000152774,ENSMUST00000151476,ENSMUST00000155746,ENSMUST00000123903,ENSMUST00000128268,ENSMUST00000149798
ENSMUSG00000001555	315.7	-0.00012146	0.00504354	0.265596	1	11	Fkbp10	protein_coding	ENSMUST00000134815,ENSMUST00000107400,ENSMUST00000139084,ENSMUST00000125616,ENSMUST00000001595
ENSMUSG00000001558	12.4774	4.24797e-05	0.0089247	0.808301	1	11	Klhl10	protein_coding	ENSMUST00000107395,ENSMUST00000001599
ENSMUSG00000001569	1277.13	2.84707e-05	0.0026747	0.815706	1	5	Nom1	protein_coding	ENSMUST00000001611,ENSMUST00000146347
ENSMUSG00000001576	5182.39	1.83048e-05	0.00267972	0.877249	1	17	Ergic1	protein_coding	ENSMUST00000170640,ENSMUST00000167662,ENSMUST00000165802,ENSMUST00000001619,ENSMUST00000163213,ENSMUST00000167070,ENSMUST00000165021
ENSMUSG00000001583	7.40631	0.000380044	0.0164248	0.179167	1	11	Tnk1	protein_coding	ENSMUST00000125571,ENSMUST00000001626,ENSMUST00000108628,ENSMUST00000156507,ENSMUST00000108626
ENSMUSG00000001588	3.00986	-0.000506304	0.023732	0.0877367	1	11	Acap1	protein_coding	ENSMUST00000001631,ENSMUST00000127238,ENSMUST00000148037,ENSMUST00000108622
ENSMUSG00000001604	15.3253	-6.83143e-05	0.00891457	0.695789	1	4	Tcea3	protein_coding	ENSMUST00000136812,ENSMUST00000143942,ENSMUST00000102533
ENSMUSG00000001627	1657.06	3.07847e-05	0.003326	0.712521	1	12	Ifrd1	protein_coding	ENSMUST00000169319,ENSMUST00000169926,ENSMUST00000171530,ENSMUST00000001672,ENSMUST00000164354,ENSMUST00000170119,ENSMUST00000164047,ENSMUST00000165027,ENSMUST00000170752,ENSMUST00000171553
ENSMUSG00000001630	1321.5	-3.71207e-05	0.00273343	0.730384	1	6	Stk38l	protein_coding	ENSMUST00000111644,ENSMUST00000203318,ENSMUST00000001675
ENSMUSG00000001632	1658.62	-8.19245e-05	0.00299905	0.414688	1	6	Brpf1	protein_coding	ENSMUST00000113119,ENSMUST00000138737,ENSMUST00000204198,ENSMUST00000113117,ENSMUST00000124530,ENSMUST00000113122,ENSMUST00000113121,ENSMUST00000204626,ENSMUST00000131594,ENSMUST00000203577
ENSMUSG00000001642	899.192	0.000108007	0.00329962	0.291326	1	6	Akr1b3	protein_coding	ENSMUST00000154655,ENSMUST00000136559,ENSMUST00000126991,ENSMUST00000201392,ENSMUST00000142761,ENSMUST00000102980
ENSMUSG00000001655	0.378415	5.24253e-06	0.0189479	0.972118	1	15	Hoxc13	protein_coding	ENSMUST00000001700
ENSMUSG00000001656	0.19311	2.54334e-05	0.0245575	0.854029	1	15	Hoxc11	protein_coding	ENSMUST00000001701
ENSMUSG00000001657	0.192754	2.4898e-05	0.0245589	0.857016	1	15	Hoxc8	protein_coding	ENSMUST00000001703,ENSMUST00000189484
ENSMUSG00000001661	0.234534	-2.74916e-05	0.0224301	0.848269	1	15	Hoxc6	protein_coding	ENSMUST00000173421,ENSMUST00000001711,ENSMUST00000173210
ENSMUSG00000001663	480.719	0.000127443	0.00461728	0.233193	1	10	Gstt1	protein_coding	ENSMUST00000139724,ENSMUST00000120177,ENSMUST00000001713
ENSMUSG00000001665	55.1983	-3.17211e-05	0.00537632	0.779519	1	10	Gstt3	protein_coding	ENSMUST00000174187,ENSMUST00000001715,ENSMUST00000174649,ENSMUST00000133869,ENSMUST00000173537
ENSMUSG00000001666	212.817	-3.47133e-05	0.00329543	0.679618	1	10	Ddt	protein_coding	ENSMUST00000001716,ENSMUST00000172820
ENSMUSG00000001670	1.30391	6.53689e-05	0.0157186	0.710596	1	8	Tat	protein_coding	ENSMUST00000001720,ENSMUST00000143741
ENSMUSG00000001672	12.6056	-0.00013246	0.010113	0.489428	1	8	Marveld3	protein_coding	ENSMUST00000001722,ENSMUST00000051430,ENSMUST00000155052
ENSMUSG00000001674	542.932	-0.000249999	0.00540967	0.0772616	1	1	Ddx18	protein_coding	ENSMUST00000148809,ENSMUST00000131471,ENSMUST00000001724,ENSMUST00000134417
ENSMUSG00000001687	5327.43	0.000171402	0.00332473	0.162745	1	5	Ubl3	protein_coding	ENSMUST00000079324,ENSMUST00000201139,ENSMUST00000202938,ENSMUST00000201688,ENSMUST00000201595,ENSMUST00000201597,ENSMUST00000164904
ENSMUSG00000001700	804.158	7.24549e-05	0.00339613	0.427107	1	18	Gramd3	protein_coding	ENSMUST00000070166
ENSMUSG00000001707	696.98	4.05566e-05	0.00325345	0.633595	1	13	Eef1e1	protein_coding	ENSMUST00000001757
ENSMUSG00000001729	6864.82	-0.000163499	0.00284124	0.237206	1	12	Akt1	protein_coding	ENSMUST00000139388,ENSMUST00000123563,ENSMUST00000127588,ENSMUST00000001780,ENSMUST00000128300,ENSMUST00000144550,ENSMUST00000127902,ENSMUST00000130342,ENSMUST00000159815
ENSMUSG00000001739	6.52583	-0.000213819	0.0151068	0.346846	1	5	Cldn15	protein_coding	ENSMUST00000001790,ENSMUST00000111093,ENSMUST00000128391
ENSMUSG00000001741	414.449	3.84758e-05	0.0127299	0.845795	1	7	Il16	protein_coding	ENSMUST00000001792,ENSMUST00000156553,ENSMUST00000131916,ENSMUST00000151047,ENSMUST00000145610,ENSMUST00000153560
ENSMUSG00000001750	619.808	-0.000199211	0.00426322	0.111903	1	19	Tcirg1	protein_coding	ENSMUST00000162688,ENSMUST00000135070,ENSMUST00000001801,ENSMUST00000125792,ENSMUST00000127308,ENSMUST00000132164,ENSMUST00000134698,ENSMUST00000126643,ENSMUST00000159824,ENSMUST00000145791,ENSMUST00000122885,ENSMUST00000131327,ENSMUST00000126070
ENSMUSG00000001751	328.367	8.16629e-05	0.00425002	0.394605	1	11	Naglu	protein_coding	ENSMUST00000138409,ENSMUST00000140735,ENSMUST00000001802
ENSMUSG00000001755	1024.38	3.42065e-05	0.0026785	0.778798	1	11	Coasy	protein_coding	ENSMUST00000001806,ENSMUST00000151056,ENSMUST00000151686,ENSMUST00000107308
ENSMUSG00000001761	600.258	2.46282e-06	0.00328972	0.975965	1	6	Smo	protein_coding	ENSMUST00000001812,ENSMUST00000201515
ENSMUSG00000001763	1022.39	-5.38934e-05	0.00301176	0.556319	1	6	Tspan33	protein_coding	ENSMUST00000046750,ENSMUST00000115250,ENSMUST00000137925
ENSMUSG00000001767	757.529	-3.80165e-06	0.00269568	0.972891	1	2	Crnkl1	protein_coding	ENSMUST00000145425,ENSMUST00000001818,ENSMUST00000147904
ENSMUSG00000001768	1421.24	-7.48392e-05	0.0047794	0.460693	1	2	Rin2	protein_coding	ENSMUST00000110005,ENSMUST00000094480,ENSMUST00000142847,ENSMUST00000150449,ENSMUST00000149269,ENSMUST00000144278,ENSMUST00000145874,ENSMUST00000147976
ENSMUSG00000001773	224.547	8.06008e-05	0.00465215	0.420565	1	7	Folh1	protein_coding	ENSMUST00000209082,ENSMUST00000107271,ENSMUST00000001824
ENSMUSG00000001774	2253.7	-1.06608e-06	0.00326892	0.989589	1	9	Chordc1	protein_coding	ENSMUST00000001825
ENSMUSG00000001783	4405.69	7.81556e-05	0.00270495	0.536756	1	10	Rtcb	protein_coding	ENSMUST00000139413,ENSMUST00000001834
ENSMUSG00000001785	888.32	-1.93675e-05	0.00278638	0.841144	1	10	Pwp1	protein_coding	ENSMUST00000164053,ENSMUST00000164562,ENSMUST00000168509,ENSMUST00000001836
ENSMUSG00000001786	1039.3	2.43165e-05	0.00277079	0.806489	1	10	Fbxo7	protein_coding	ENSMUST00000134490,ENSMUST00000117597,ENSMUST00000001837,ENSMUST00000130320,ENSMUST00000130383,ENSMUST00000147168,ENSMUST00000120344
ENSMUSG00000001794	4863.27	-7.76198e-05	0.00284822	0.46702	1	7	Capns1	protein_coding	ENSMUST00000126116,ENSMUST00000141851,ENSMUST00000146852,ENSMUST00000129761,ENSMUST00000207082,ENSMUST00000001845,ENSMUST00000108196,ENSMUST00000148973
ENSMUSG00000001802	3838.69	2.83838e-05	0.00286446	0.75698	1	7	Lrp3	protein_coding	ENSMUST00000153163,ENSMUST00000118444,ENSMUST00000122409,ENSMUST00000155404
ENSMUSG00000001819	0.318154	3.09651e-06	0.0201871	0.983182	1	2	Hoxd13	protein_coding	ENSMUST00000001872
ENSMUSG00000001823	0.0560101	0	0.0244039	1	1	2	Hoxd12	protein_coding	ENSMUST00000001878
ENSMUSG00000001827	6.87997	0.000167566	0.0136452	0.443745	1	7	Folr1	protein_coding	ENSMUST00000151706,ENSMUST00000150184,ENSMUST00000124026,ENSMUST00000140584,ENSMUST00000140068,ENSMUST00000123321,ENSMUST00000155311,ENSMUST00000106986,ENSMUST00000106985,ENSMUST00000106983,ENSMUST00000106982,ENSMUST00000106981,ENSMUST00000123630,ENSMUST00000134145,ENSMUST00000125298,ENSMUST00000126204
ENSMUSG00000001829	2680	3.61585e-05	0.00263946	0.803468	1	7	Clpb	protein_coding	ENSMUST00000209579,ENSMUST00000136193,ENSMUST00000123870,ENSMUST00000150355,ENSMUST00000106998,ENSMUST00000142803,ENSMUST00000001884,ENSMUST00000147439,ENSMUST00000137214,ENSMUST00000153473,ENSMUST00000150832
ENSMUSG00000001833	17750.4	0.000166473	0.00451428	0.151761	1	9	Sept7	protein_coding	ENSMUST00000115272,ENSMUST00000165594
ENSMUSG00000001844	920.172	-0.000204853	0.00432733	0.10653	1	5	Zdhhc4	protein_coding	ENSMUST00000160061,ENSMUST00000162358,ENSMUST00000159718,ENSMUST00000162941,ENSMUST00000161915,ENSMUST00000001900,ENSMUST00000159941,ENSMUST00000162066,ENSMUST00000161199,ENSMUST00000161333,ENSMUST00000162287,ENSMUST00000159813,ENSMUST00000162284
ENSMUSG00000001847	11160.8	-2.71066e-05	0.00266735	0.828601	1	5	Rac1	protein_coding	ENSMUST00000080537,ENSMUST00000100489,ENSMUST00000145709,ENSMUST00000131513
ENSMUSG00000001855	2041.52	-3.22403e-06	0.0027635	0.97377	1	2	Nup214	protein_coding	ENSMUST00000123062,ENSMUST00000124455,ENSMUST00000130975,ENSMUST00000138012,ENSMUST00000129496,ENSMUST00000153096,ENSMUST00000065398,ENSMUST00000130185,ENSMUST00000126301,ENSMUST00000152791,ENSMUST00000146138
ENSMUSG00000001864	350.906	7.28417e-05	0.00426143	0.442999	1	2	Aif1l	protein_coding	ENSMUST00000145137,ENSMUST00000148056,ENSMUST00000156564,ENSMUST00000138833,ENSMUST00000151276,ENSMUST00000140649,ENSMUST00000128271,ENSMUST00000001920,ENSMUST00000125457,ENSMUST00000156743
ENSMUSG00000001865	1.9884	-5.15453e-05	0.0149264	0.776987	1	3	Cpa3	protein_coding	ENSMUST00000191659,ENSMUST00000001921
ENSMUSG00000001870	410.24	-7.97945e-06	0.00315778	0.922496	1	17	Ltbp1	protein_coding	ENSMUST00000127458,ENSMUST00000146839,ENSMUST00000135447,ENSMUST00000001927,ENSMUST00000112514,ENSMUST00000112516,ENSMUST00000135750
ENSMUSG00000001891	3421.48	1.80768e-05	0.00279224	0.850365	1	11	Ugp2	protein_coding	ENSMUST00000102875,ENSMUST00000060895,ENSMUST00000133343,ENSMUST00000143890
ENSMUSG00000001901	147.97	7.42872e-06	0.00462335	0.940792	1	11	Kcnh6	protein_coding	ENSMUST00000140695,ENSMUST00000106903,ENSMUST00000145539,ENSMUST00000001965
ENSMUSG00000001909	3160.67	-0.000184876	0.00447584	0.127093	1	8	Trmt1	protein_coding	ENSMUST00000152301,ENSMUST00000128022,ENSMUST00000175884,ENSMUST00000177260,ENSMUST00000175980,ENSMUST00000150085,ENSMUST00000131700,ENSMUST00000176914,ENSMUST00000137953,ENSMUST00000176053,ENSMUST00000077990,ENSMUST00000128537,ENSMUST00000177423,ENSMUST00000001974,ENSMUST00000175870,ENSMUST00000175704,ENSMUST00000177084,ENSMUST00000109768,ENSMUST00000177364,ENSMUST00000109767,ENSMUST00000148118,…
ENSMUSG00000001910	5359.66	-6.11694e-05	0.00274228	0.588439	1	8	Nacc1	protein_coding	ENSMUST00000001975
ENSMUSG00000001911	12360.3	0.000367077	0.0063926	0.037896	1	8	Nfix	protein_coding	ENSMUST00000132236,ENSMUST00000076715,ENSMUST00000099070,ENSMUST00000126806,ENSMUST00000148644,ENSMUST00000109764,ENSMUST00000109762,ENSMUST00000148746
ENSMUSG00000001918	86.5891	-7.516e-05	0.00597955	0.537143	1	7	Slc1a5	protein_coding	ENSMUST00000141349,ENSMUST00000206444,ENSMUST00000131664,ENSMUST00000108496,ENSMUST00000147814,ENSMUST00000134407,ENSMUST00000135817,ENSMUST00000127401
ENSMUSG00000001924	15296.4	0.00021613	0.00274972	0.199975	1	X	Uba1	protein_coding	ENSMUST00000152235,ENSMUST00000089217,ENSMUST00000001989,ENSMUST00000130694,ENSMUST00000136915,ENSMUST00000137892
ENSMUSG00000001930	429.183	-0.000318713	0.0110509	0.134711	1	6	Vwf	protein_coding	ENSMUST00000150548,ENSMUST00000112253,ENSMUST00000141521,ENSMUST00000112254,ENSMUST00000147101,ENSMUST00000139678,ENSMUST00000129436,ENSMUST00000146264,ENSMUST00000100941,ENSMUST00000126709,ENSMUST00000134073
ENSMUSG00000001942	1038.9	0.000136939	0.00427385	0.203625	1	9	Siae	protein_coding	ENSMUST00000002007
ENSMUSG00000001943	99.506	0.000312856	0.0124219	0.180441	1	9	Vsig2	protein_coding	ENSMUST00000002008
ENSMUSG00000001946	371.241	-4.47528e-05	0.00448378	0.643732	1	9	Esam	protein_coding	ENSMUST00000146860,ENSMUST00000002011,ENSMUST00000144596,ENSMUST00000123198,ENSMUST00000131832
ENSMUSG00000001948	68.5758	4.76969e-05	0.00464305	0.630983	1	9	Spa17	protein_coding	ENSMUST00000002013
ENSMUSG00000001962	941.091	-0.000743951	0.0098618	0.0111623	1	X	Fam50a	protein_coding	ENSMUST00000149312,ENSMUST00000114160,ENSMUST00000138242
ENSMUSG00000001964	1342.74	5.36374e-05	0.00358963	0.539133	1	X	Emd	protein_coding	ENSMUST00000088313,ENSMUST00000129516,ENSMUST00000002029,ENSMUST00000096424,ENSMUST00000119197,ENSMUST00000152288
ENSMUSG00000001983	422.775	0.000455727	0.00935441	0.0372873	1	11	Taco1	protein_coding	ENSMUST00000002048
ENSMUSG00000001985	4425.97	7.46271e-05	0.00332563	0.418466	1	4	Grik3	protein_coding	ENSMUST00000030676
ENSMUSG00000001986	12854.8	-6.95107e-06	0.00279661	0.941253	1	X	Gria3	protein_coding	ENSMUST00000126843,ENSMUST00000156721,ENSMUST00000115103,ENSMUST00000076349,ENSMUST00000139965,ENSMUST00000165288,ENSMUST00000148212,ENSMUST00000124169,ENSMUST00000128197
ENSMUSG00000001988	420.9	-4.05065e-05	0.00310053	0.639685	1	7	Npas1	protein_coding	ENSMUST00000211695,ENSMUST00000210748,ENSMUST00000002053,ENSMUST00000211103
ENSMUSG00000001995	2639.43	2.33754e-05	0.00329631	0.777626	1	8	Sipa1l2	protein_coding	ENSMUST00000212987,ENSMUST00000212168,ENSMUST00000108775,ENSMUST00000212604
ENSMUSG00000001998	618.853	5.09252e-06	0.00335536	0.950493	1	2	Ap4e1	protein_coding	ENSMUST00000110394,ENSMUST00000002063,ENSMUST00000110393,ENSMUST00000129859,ENSMUST00000149254,ENSMUST00000177372,ENSMUST00000142740,ENSMUST00000175663
ENSMUSG00000001999	672.971	0.000265181	0.00589876	0.0724008	1	2	Blvra	protein_coding	ENSMUST00000135529,ENSMUST00000002064,ENSMUST00000142861,ENSMUST00000142737,ENSMUST00000110389
ENSMUSG00000002006	6367.32	-0.000396474	0.00437753	0.0308684	1	X	Pdzd4	protein_coding	ENSMUST00000114438,ENSMUST00000002080
ENSMUSG00000002007	328.935	1.26035e-05	0.00396347	0.887206	1	X	Srpk3	protein_coding	ENSMUST00000002081,ENSMUST00000137045,ENSMUST00000136664,ENSMUST00000139630
ENSMUSG00000002010	6073.62	0.000223267	0.0029372	0.144351	1	X	Idh3g	protein_coding	ENSMUST00000140944,ENSMUST00000129070,ENSMUST00000129367,ENSMUST00000130119,ENSMUST00000142707,ENSMUST00000156299,ENSMUST00000052761,ENSMUST00000148419,ENSMUST00000145341
ENSMUSG00000002012	2892.43	-7.51006e-05	0.0036915	0.412073	1	X	Pnck	protein_coding	ENSMUST00000144187,ENSMUST00000129106,ENSMUST00000114472,ENSMUST00000002087,ENSMUST00000114473
ENSMUSG00000002014	1586.29	-9.83328e-05	0.00281235	0.400913	1	X	Ssr4	protein_coding	ENSMUST00000155552,ENSMUST00000002090,ENSMUST00000136544,ENSMUST00000130738,ENSMUST00000141721,ENSMUST00000142829,ENSMUST00000166518,ENSMUST00000129239
ENSMUSG00000002015	2140.41	4.04455e-05	0.00272081	0.715733	1	X	Bcap31	protein_coding	ENSMUST00000002091
ENSMUSG00000002017	1508.34	-6.36117e-05	0.00283895	0.536051	1	17	Fam98a	protein_coding	ENSMUST00000140729,ENSMUST00000112507,ENSMUST00000141969
ENSMUSG00000002020	23.3645	-0.000217908	0.0114764	0.307107	1	12	Ltbp2	protein_coding	ENSMUST00000110254,ENSMUST00000166383,ENSMUST00000168699,ENSMUST00000002073,ENSMUST00000163189,ENSMUST00000163214,ENSMUST00000165141
ENSMUSG00000002028	9922.15	-0.000231188	0.00748496	0.130156	1	9	Kmt2a	protein_coding	ENSMUST00000152241,ENSMUST00000128768,ENSMUST00000138119,ENSMUST00000114689,ENSMUST00000002095
ENSMUSG00000002031	1402.57	3.28294e-06	0.00273179	0.974615	1	9	Ift46	protein_coding	ENSMUST00000002099,ENSMUST00000154090,ENSMUST00000124534,ENSMUST00000143654,ENSMUST00000142586,ENSMUST00000151905,ENSMUST00000125877,ENSMUST00000128150,ENSMUST00000133167,ENSMUST00000149020,ENSMUST00000118186,ENSMUST00000147559
ENSMUSG00000002032	2777.78	0.000202061	0.00300663	0.154757	1	9	Tmem25	protein_coding	ENSMUST00000002100,ENSMUST00000114705,ENSMUST00000132020
ENSMUSG00000002033	1.0555	4.17456e-05	0.0173804	0.793196	1	9	Cd3g	protein_coding	ENSMUST00000159019,ENSMUST00000002101,ENSMUST00000160886
ENSMUSG00000002043	235.888	-9.90009e-05	0.00409409	0.312422	1	7	Trappc6a	protein_coding	ENSMUST00000147114,ENSMUST00000129808,ENSMUST00000108455,ENSMUST00000136873,ENSMUST00000002112,ENSMUST00000135972,ENSMUST00000207730
ENSMUSG00000002052	8713.77	4.2693e-05	0.00273881	0.693066	1	11	Supt6	protein_coding	ENSMUST00000108314,ENSMUST00000002121
ENSMUSG00000002055	1391.63	-3.97623e-05	0.005941	0.747812	1	11	Spag5	protein_coding	ENSMUST00000141026,ENSMUST00000150016,ENSMUST00000146068,ENSMUST00000149711,ENSMUST00000128359,ENSMUST00000133579,ENSMUST00000045026,ENSMUST00000125477
ENSMUSG00000002057	2.34929	-0.000330014	0.0191733	0.17982	1	11	Foxn1	protein_coding	ENSMUST00000108294
ENSMUSG00000002058	972.431	-3.86152e-05	0.00288027	0.677943	1	11	Unc119	protein_coding	ENSMUST00000002127,ENSMUST00000155471,ENSMUST00000108295,ENSMUST00000154700,ENSMUST00000149161,ENSMUST00000125720,ENSMUST00000100755
ENSMUSG00000002059	594.361	2.1926e-05	0.00292166	0.802766	1	11	Rab34	protein_coding	ENSMUST00000150941,ENSMUST00000056241,ENSMUST00000002128,ENSMUST00000207728,ENSMUST00000154542,ENSMUST00000126864,ENSMUST00000156435,ENSMUST00000148603,ENSMUST00000108322
ENSMUSG00000002064	1559.9	-4.68958e-05	0.00278493	0.648312	1	11	Sdf2	protein_coding	ENSMUST00000133020,ENSMUST00000154080,ENSMUST00000002133
ENSMUSG00000002068	621.505	9.74194e-06	0.00281795	0.916154	1	7	Ccne1	protein_coding	ENSMUST00000108023,ENSMUST00000130329,ENSMUST00000128785,ENSMUST00000137097,ENSMUST00000124979
ENSMUSG00000002076	9.66732	4.0329e-06	0.0103993	0.983155	1	17	Hsf2bp	protein_coding	ENSMUST00000002145,ENSMUST00000133308,ENSMUST00000138172
ENSMUSG00000002083	234.109	-1.02227e-05	0.00329683	0.900719	1	7	Bbc3	protein_coding	ENSMUST00000002152,ENSMUST00000147267,ENSMUST00000209688,ENSMUST00000136781
ENSMUSG00000002100	25.9788	4.78475e-05	0.00774858	0.759998	1	2	Mybpc3	protein_coding	ENSMUST00000111430,ENSMUST00000137942,ENSMUST00000169776
ENSMUSG00000002102	5806.6	9.42304e-05	0.00267096	0.511089	1	2	Psmc3	protein_coding	ENSMUST00000151419,ENSMUST00000131473,ENSMUST00000145317,ENSMUST00000185715,ENSMUST00000141462,ENSMUST00000152269,ENSMUST00000111441,ENSMUST00000002171,ENSMUST00000146506,ENSMUST00000067663
ENSMUSG00000002103	3992.67	0.000178429	0.00316872	0.164587	1	2	Acp2	protein_coding	ENSMUST00000155418,ENSMUST00000127643,ENSMUST00000002172,ENSMUST00000124131,ENSMUST00000150403
ENSMUSG00000002104	15.1077	3.92661e-05	0.00849249	0.816122	1	2	Rapsn	protein_coding	ENSMUST00000111446,ENSMUST00000111445,ENSMUST00000050323,ENSMUST00000128008
ENSMUSG00000002105	1105.38	1.52911e-05	0.00273669	0.882113	1	2	Slc39a13	protein_coding	ENSMUST00000073575,ENSMUST00000079976,ENSMUST00000153367,ENSMUST00000130252,ENSMUST00000123685,ENSMUST00000133047,ENSMUST00000142943,ENSMUST00000111436,ENSMUST00000149430,ENSMUST00000141328,ENSMUST00000150348
ENSMUSG00000002107	18178	-4.34564e-06	0.00277843	0.963966	1	2	Celf2	protein_coding	ENSMUST00000182657,ENSMUST00000150624,ENSMUST00000114927,ENSMUST00000114924,ENSMUST00000114923,ENSMUST00000002176,ENSMUST00000182355,ENSMUST00000183984,ENSMUST00000142941,ENSMUST00000182706,ENSMUST00000138347,ENSMUST00000182851,ENSMUST00000123142,ENSMUST00000114934,ENSMUST00000148321,ENSMUST00000126742,ENSMUST00000182879,ENSMUST00000182560,ENSMUST00000100429,ENSMUST00000182404,ENSMUST00000137733,…
ENSMUSG00000002108	104.229	-3.70717e-05	0.0046211	0.708673	1	2	Nr1h3	protein_coding	ENSMUST00000150654,ENSMUST00000136234,ENSMUST00000133261,ENSMUST00000002177,ENSMUST00000111355,ENSMUST00000111356,ENSMUST00000111354,ENSMUST00000130031
ENSMUSG00000002109	816.104	-3.37744e-05	0.00316718	0.689451	1	2	Ddb2	protein_coding	ENSMUST00000150427,ENSMUST00000111352,ENSMUST00000028696,ENSMUST00000135927,ENSMUST00000152277
ENSMUSG00000002111	129.644	-0.000423644	0.0112812	0.0681819	1	2	Spi1	protein_coding	ENSMUST00000002180,ENSMUST00000131400,ENSMUST00000169852,ENSMUST00000132741
ENSMUSG00000002129	2947.9	-8.86548e-05	0.0026961	0.503911	1	11	Sf3a1	protein_coding	ENSMUST00000133095,ENSMUST00000132666,ENSMUST00000129583,ENSMUST00000002198
ENSMUSG00000002147	589.432	6.0873e-05	0.00322761	0.496744	1	10	Stat6	protein_coding	ENSMUST00000092074,ENSMUST00000145470,ENSMUST00000120279,ENSMUST00000156231,ENSMUST00000128072
ENSMUSG00000002190	688.223	2.90985e-05	0.00288793	0.74791	1	8	Clgn	protein_coding	ENSMUST00000002259,ENSMUST00000109831
ENSMUSG00000002204	4.81113	-0.000193914	0.0137739	0.390033	1	7	Napsa	protein_coding	ENSMUST00000207302,ENSMUST00000002274,ENSMUST00000153124,ENSMUST00000207543,ENSMUST00000208514
ENSMUSG00000002205	911.684	-0.000513523	0.00657372	0.0177681	1	7	Vrk3	protein_coding	ENSMUST00000147952,ENSMUST00000002275,ENSMUST00000171821,ENSMUST00000144515,ENSMUST00000165957,ENSMUST00000208083,ENSMUST00000136069,ENSMUST00000134750,ENSMUST00000135783,ENSMUST00000125705
ENSMUSG00000002210	1444	-5.69477e-05	0.00295846	0.545543	1	7	Smg9	protein_coding	ENSMUST00000108434,ENSMUST00000148288,ENSMUST00000002280,ENSMUST00000139481,ENSMUST00000146381,ENSMUST00000146686,ENSMUST00000123188
ENSMUSG00000002221	2080.15	-6.22417e-05	0.0027335	0.588155	1	5	Paxip1	protein_coding	ENSMUST00000196641,ENSMUST00000199993,ENSMUST00000002291,ENSMUST00000196605,ENSMUST00000197625,ENSMUST00000199714,ENSMUST00000196734
ENSMUSG00000002222	6855.37	0.000288839	0.00403851	0.0593952	1	6	Rmnd5a	protein_coding	ENSMUST00000149415,ENSMUST00000140696,ENSMUST00000144081,ENSMUST00000002292,ENSMUST00000123947
ENSMUSG00000002227	530.078	-0.000307378	0.00936631	0.10196	1	3	Mov10	protein_coding	ENSMUST00000196161,ENSMUST00000002297,ENSMUST00000136148,ENSMUST00000196211,ENSMUST00000168015,ENSMUST00000106774,ENSMUST00000106775,ENSMUST00000145414,ENSMUST00000166979
ENSMUSG00000002228	19.4776	-5.41025e-05	0.00747343	0.721056	1	3	Ppm1j	protein_coding	ENSMUST00000197264,ENSMUST00000002298
ENSMUSG00000002233	436.267	-1.74082e-05	0.0031922	0.832715	1	3	Rhoc	protein_coding	ENSMUST00000176347,ENSMUST00000002303,ENSMUST00000196817,ENSMUST00000199824,ENSMUST00000106787,ENSMUST00000132721
ENSMUSG00000002249	96.9927	-0.000132212	0.00578558	0.265593	1	17	Tead3	protein_coding	ENSMUST00000151557,ENSMUST00000114799,ENSMUST00000146668,ENSMUST00000127212,ENSMUST00000156862,ENSMUST00000154873,ENSMUST00000080572
ENSMUSG00000002250	1010.39	-5.98939e-05	0.0036151	0.498314	1	17	Ppard	protein_coding	ENSMUST00000166744,ENSMUST00000142226,ENSMUST00000169040,ENSMUST00000144200,ENSMUST00000002320,ENSMUST00000123020
ENSMUSG00000002257	52.1175	-7.74083e-05	0.00538304	0.485206	1	17	Def6	protein_coding	ENSMUST00000002327,ENSMUST00000146724
ENSMUSG00000002265	18517.3	0.000112569	0.00362701	0.265833	1	7	Peg3	protein_coding	ENSMUST00000155910,ENSMUST00000143703,ENSMUST00000150182,ENSMUST00000051209
ENSMUSG00000002266	200.872	-1.42752e-05	0.0043372	0.880393	1	7	Zim1	protein_coding	ENSMUST00000122432,ENSMUST00000002336,ENSMUST00000203908
ENSMUSG00000002274	1492.74	-0.000102431	0.00319475	0.316169	1	17	Metrn	protein_coding	ENSMUST00000165838,ENSMUST00000002344
ENSMUSG00000002279	634.999	4.80489e-05	0.00282462	0.628364	1	17	Lmf1	protein_coding	ENSMUST00000156868,ENSMUST00000154842,ENSMUST00000126164,ENSMUST00000063344,ENSMUST00000127280,ENSMUST00000142264,ENSMUST00000116641,ENSMUST00000137201,ENSMUST00000128146,ENSMUST00000141606
ENSMUSG00000002280	1081.87	1.65339e-05	0.00268932	0.885524	1	17	Narfl	protein_coding	ENSMUST00000002350,ENSMUST00000130861,ENSMUST00000154711,ENSMUST00000131458,ENSMUST00000149645,ENSMUST00000134108
ENSMUSG00000002289	102.209	-0.000456268	0.0164139	0.132006	1	17	Angptl4	protein_coding	ENSMUST00000002360,ENSMUST00000173869,ENSMUST00000174872,ENSMUST00000174858
ENSMUSG00000002297	89.7526	-1.92471e-05	0.00447516	0.842985	1	5	Dbf4	protein_coding	ENSMUST00000002368,ENSMUST00000171808,ENSMUST00000163141,ENSMUST00000166364,ENSMUST00000198785,ENSMUST00000197442,ENSMUST00000170927,ENSMUST00000168500,ENSMUST00000168637
ENSMUSG00000002307	950.842	-0.00015477	0.00378978	0.171198	1	17	Daxx	protein_coding	ENSMUST00000170075,ENSMUST00000173626,ENSMUST00000173028,ENSMUST00000174541,ENSMUST00000174646,ENSMUST00000174146,ENSMUST00000172859,ENSMUST00000173279,ENSMUST00000079421
ENSMUSG00000002308	446.495	-4.78783e-05	0.00282015	0.630729	1	17	Cd320	protein_coding	ENSMUST00000087559,ENSMUST00000173418,ENSMUST00000002379
ENSMUSG00000002319	3349.17	5.30675e-05	0.00267179	0.681666	1	14	Ipo4	protein_coding	ENSMUST00000126064,ENSMUST00000141848,ENSMUST00000155464,ENSMUST00000148351,ENSMUST00000150951,ENSMUST00000127773,ENSMUST00000135221,ENSMUST00000047131,ENSMUST00000141499,ENSMUST00000125133,ENSMUST00000148942,ENSMUST00000156420,ENSMUST00000146528
ENSMUSG00000002320	933.479	-3.21047e-05	0.00269252	0.782735	1	14	Tm9sf1	protein_coding	ENSMUST00000122358,ENSMUST00000149726,ENSMUST00000139313,ENSMUST00000121791,ENSMUST00000127473,ENSMUST00000120041,ENSMUST00000121937,ENSMUST00000146588,ENSMUST00000138085,ENSMUST00000130167,ENSMUST00000133707,ENSMUST00000132338,ENSMUST00000002391
ENSMUSG00000002324	148.92	-3.05864e-05	0.00488881	0.769184	1	14	Rec8	protein_coding	ENSMUST00000141425,ENSMUST00000155193,ENSMUST00000002395,ENSMUST00000140335
ENSMUSG00000002325	472.801	-0.0011105	0.020627	0.0238895	1	14	Irf9	protein_coding	ENSMUST00000138037,ENSMUST00000134863,ENSMUST00000126269,ENSMUST00000130697,ENSMUST00000136109,ENSMUST00000145680
ENSMUSG00000002326	808.791	-9.3762e-05	0.00272519	0.462134	1	14	Gmpr2	protein_coding	ENSMUST00000002397
ENSMUSG00000002329	1625.17	-9.2732e-05	0.00290417	0.391868	1	14	Mdp1	protein_coding	ENSMUST00000002400
ENSMUSG00000002332	2381.63	-4.9355e-06	0.00269024	0.965354	1	14	Dhrs1	protein_coding	ENSMUST00000155969,ENSMUST00000142043,ENSMUST00000128802,ENSMUST00000002403
ENSMUSG00000002341	11392.6	-0.000260392	0.00407007	0.0712586	1	8	Ncan	protein_coding	ENSMUST00000002412
ENSMUSG00000002342	1062.84	2.15698e-05	0.00269327	0.850259	1	8	Tmem161a	protein_coding	ENSMUST00000143543,ENSMUST00000182715,ENSMUST00000125755,ENSMUST00000125906,ENSMUST00000147656,ENSMUST00000126268,ENSMUST00000182365,ENSMUST00000182980,ENSMUST00000002413,ENSMUST00000149105,ENSMUST00000133339,ENSMUST00000133084,ENSMUST00000123923,ENSMUST00000182942
ENSMUSG00000002343	1068.99	-2.92951e-05	0.00286892	0.749189	1	8	Armc6	protein_coding	ENSMUST00000135931,ENSMUST00000136666,ENSMUST00000147387,ENSMUST00000019679,ENSMUST00000130319,ENSMUST00000139765
ENSMUSG00000002345	1073.14	-4.27884e-05	0.00276983	0.679379	1	8	Borcs8	protein_coding	ENSMUST00000129668,ENSMUST00000110139,ENSMUST00000123976,ENSMUST00000163756,ENSMUST00000123760,ENSMUST00000002418
ENSMUSG00000002346	1765.81	-8.39473e-05	0.0040577	0.376172	1	8	Slc25a42	protein_coding	ENSMUST00000150706,ENSMUST00000139333,ENSMUST00000134596,ENSMUST00000110127,ENSMUST00000063788
ENSMUSG00000002365	431.32	-0.000151257	0.00421235	0.174819	1	17	Snx9	protein_coding	ENSMUST00000002436
ENSMUSG00000002372	3322.41	-2.24262e-06	0.00267933	0.98477	1	17	Ranbp3	protein_coding	ENSMUST00000002445
ENSMUSG00000002379	2525.78	3.08558e-05	0.00284726	0.740933	1	17	Ndufa11	protein_coding	ENSMUST00000002452
ENSMUSG00000002384	8.5475	-3.94839e-05	0.00978175	0.831609	1	4	Bmp8b	protein_coding	ENSMUST00000002457,ENSMUST00000151850
ENSMUSG00000002393	1002.26	-0.000158884	0.00360885	0.16868	1	8	Nr2f6	protein_coding	ENSMUST00000155463,ENSMUST00000137734,ENSMUST00000124732,ENSMUST00000156270,ENSMUST00000127443,ENSMUST00000132630,ENSMUST00000002466,ENSMUST00000137058
ENSMUSG00000002395	2255.43	-2.96609e-06	0.00269353	0.978968	1	8	Use1	protein_coding	ENSMUST00000136368,ENSMUST00000137137,ENSMUST00000019169,ENSMUST00000140236,ENSMUST00000143657,ENSMUST00000139541,ENSMUST00000127517,ENSMUST00000142685,ENSMUST00000110053,ENSMUST00000154550,ENSMUST00000110054,ENSMUST00000146221
ENSMUSG00000002396	807.852	-0.000107267	0.0029728	0.329625	1	8	Ocel1	protein_coding	ENSMUST00000110052,ENSMUST00000126049,ENSMUST00000002469,ENSMUST00000110051
ENSMUSG00000002409	971.592	-1.51791e-05	0.00281331	0.870953	1	7	Dyrk1b	protein_coding	ENSMUST00000085901,ENSMUST00000172467,ENSMUST00000172761
ENSMUSG00000002413	6740.08	0.000121299	0.00281199	0.333769	1	6	Braf	protein_coding	ENSMUST00000167073,ENSMUST00000002487,ENSMUST00000169647,ENSMUST00000167169,ENSMUST00000101497
ENSMUSG00000002416	901.605	-2.38155e-05	0.00295553	0.783862	1	6	Ndufb2	protein_coding	ENSMUST00000146793,ENSMUST00000135671,ENSMUST00000128064,ENSMUST00000135239,ENSMUST00000119379,ENSMUST00000002490
ENSMUSG00000002428	1189.58	0.000102168	0.00341131	0.303916	1	3	Hltf	protein_coding	ENSMUST00000145853,ENSMUST00000002502,ENSMUST00000143005,ENSMUST00000154233,ENSMUST00000155635,ENSMUST00000128127
ENSMUSG00000002455	2731.55	5.87859e-05	0.0026699	0.655815	1	2	Prpf6	protein_coding	ENSMUST00000139955,ENSMUST00000002529,ENSMUST00000136481,ENSMUST00000132714
ENSMUSG00000002458	678.536	-5.21597e-05	0.00343807	0.547697	1	2	Rgs19	protein_coding	ENSMUST00000108776,ENSMUST00000108772,ENSMUST00000108771,ENSMUST00000002532,ENSMUST00000108769,ENSMUST00000130712,ENSMUST00000108778,ENSMUST00000108779,ENSMUST00000165416,ENSMUST00000144476,ENSMUST00000124776,ENSMUST00000143510
ENSMUSG00000002459	1235.86	-0.000185382	0.00448888	0.126551	1	1	Rgs20	protein_coding	ENSMUST00000119256,ENSMUST00000002533,ENSMUST00000133521,ENSMUST00000170566,ENSMUST00000147158,ENSMUST00000156289,ENSMUST00000118000
ENSMUSG00000002475	1981.25	-1.64303e-05	0.00284828	0.856564	1	18	Abhd3	protein_coding	ENSMUST00000002549,ENSMUST00000117828,ENSMUST00000144150,ENSMUST00000117726
ENSMUSG00000002477	1036.89	-7.14229e-06	0.00331127	0.930495	1	18	Snrpd1	protein_coding	ENSMUST00000002551
ENSMUSG00000002486	459.142	-0.000462314	0.00967215	0.0383325	1	5	Tchp	protein_coding	ENSMUST00000128625,ENSMUST00000094441,ENSMUST00000152999,ENSMUST00000124242,ENSMUST00000131679,ENSMUST00000112199,ENSMUST00000202105,ENSMUST00000202252
ENSMUSG00000002489	4993.23	-1.09739e-05	0.00275984	0.911727	1	16	Tiam1	protein_coding	ENSMUST00000089084,ENSMUST00000136760,ENSMUST00000155915,ENSMUST00000144691,ENSMUST00000178095,ENSMUST00000114124,ENSMUST00000114122,ENSMUST00000134021,ENSMUST00000130951,ENSMUST00000124433,ENSMUST00000164263,ENSMUST00000163370,ENSMUST00000002588,ENSMUST00000151655,ENSMUST00000139544
ENSMUSG00000002496	5927.19	-7.87878e-05	0.00306847	0.418405	1	17	Tsc2	protein_coding	ENSMUST00000097373
ENSMUSG00000002500	12.7971	2.37861e-05	0.00888099	0.89161	1	17	Rpl3l	protein_coding	ENSMUST00000183214,ENSMUST00000045186,ENSMUST00000170239
ENSMUSG00000002504	1165.91	-7.5855e-05	0.00303547	0.43584	1	17	Slc9a3r2	protein_coding	ENSMUST00000019684,ENSMUST00000002572
ENSMUSG00000002524	5282.97	9.92324e-06	0.00264047	0.943829	1	15	Puf60	protein_coding	ENSMUST00000002599,ENSMUST00000100527
ENSMUSG00000002546	4710.47	5.15933e-05	0.00262439	0.755746	1	2	Golga2	protein_coding	ENSMUST00000131712,ENSMUST00000081670,ENSMUST00000146544,ENSMUST00000126276,ENSMUST00000147707,ENSMUST00000100194,ENSMUST00000149141,ENSMUST00000139494,ENSMUST00000129193,ENSMUST00000113377,ENSMUST00000127276
ENSMUSG00000002550	1193.87	-0.00012593	0.00285287	0.308293	1	2	Uck1	protein_coding	ENSMUST00000002625,ENSMUST00000134351,ENSMUST00000133804,ENSMUST00000138133,ENSMUST00000142797
ENSMUSG00000002565	11.6282	-2.92237e-05	0.00967904	0.874102	1	12	Scin	protein_coding	ENSMUST00000078481,ENSMUST00000002640
ENSMUSG00000002578	802.723	-7.53436e-06	0.00319661	0.926656	1	10	Ikzf4	protein_coding	ENSMUST00000065334,ENSMUST00000139442,ENSMUST00000133342,ENSMUST00000119614,ENSMUST00000105233,ENSMUST00000153650,ENSMUST00000156052,ENSMUST00000149762
ENSMUSG00000002580	1870.64	-0.000110152	0.00286089	0.34755	1	11	Mien1	protein_coding	ENSMUST00000002655
ENSMUSG00000002588	0.261134	5.55043e-05	0.0245552	0.696428	1	6	Pon1	protein_coding	ENSMUST00000002663,ENSMUST00000176933,ENSMUST00000177159,ENSMUST00000176945
ENSMUSG00000002602	2321.38	-8.41454e-05	0.00274883	0.482478	1	7	Axl	protein_coding	ENSMUST00000124442,ENSMUST00000085948,ENSMUST00000147680,ENSMUST00000002677,ENSMUST00000132038,ENSMUST00000137383,ENSMUST00000132989,ENSMUST00000137211
ENSMUSG00000002603	159.373	-0.00185934	0.0256628	0.0104343	1	7	Tgfb1	protein_coding	ENSMUST00000206348,ENSMUST00000169009,ENSMUST00000002678,ENSMUST00000206584,ENSMUST00000171757
ENSMUSG00000002608	2099.45	-9.38324e-05	0.00278988	0.425685	1	7	Ccdc97	protein_coding	ENSMUST00000125699,ENSMUST00000140847,ENSMUST00000129519,ENSMUST00000134201,ENSMUST00000156365,ENSMUST00000137046,ENSMUST00000129429,ENSMUST00000154143,ENSMUST00000002683
ENSMUSG00000002617	1290.34	9.67631e-06	0.00329961	0.905985	1	17	Zfp40	protein_coding	ENSMUST00000135840,ENSMUST00000151447,ENSMUST00000140313,ENSMUST00000142999,ENSMUST00000172177,ENSMUST00000037057
ENSMUSG00000002625	6040.16	-0.000206367	0.00541527	0.112577	1	17	Akap8l	protein_coding	ENSMUST00000050214
ENSMUSG00000002633	82.5172	0.00172151	0.0296371	0.0193192	1	5	Shh	protein_coding	ENSMUST00000002708
ENSMUSG00000002635	450.547	4.64867e-05	0.00280597	0.6437	1	7	Pdcd2l	protein_coding	ENSMUST00000125803,ENSMUST00000148381,ENSMUST00000002710,ENSMUST00000206088
ENSMUSG00000002658	2825.77	1.16279e-05	0.00269059	0.918703	1	17	Gtf2f1	protein_coding	ENSMUST00000002733
ENSMUSG00000002660	1567.66	9.88368e-06	0.00272467	0.924948	1	17	Clpp	protein_coding	ENSMUST00000002735
ENSMUSG00000002661	394.977	-5.88814e-05	0.00302894	0.52438	1	17	Alkbh7	protein_coding	ENSMUST00000002737,ENSMUST00000074141,ENSMUST00000149632
ENSMUSG00000002664	0.616848	8.38621e-05	0.0185692	0.602451	1	17	Pspn	protein_coding	ENSMUST00000002740
ENSMUSG00000002668	61.6288	-0.000438431	0.0129349	0.0875136	1	17	Dennd1c	protein_coding	ENSMUST00000011623
ENSMUSG00000002679	582.849	5.32879e-05	0.00290264	0.577404	1	12	Med6	protein_coding	ENSMUST00000161902,ENSMUST00000161598,ENSMUST00000159187,ENSMUST00000161211,ENSMUST00000002756,ENSMUST00000160739
ENSMUSG00000002688	463.668	1.91657e-05	0.00288434	0.829719	1	12	Prkd1	protein_coding	ENSMUST00000002765
ENSMUSG00000002699	126.157	-6.93777e-05	0.00427498	0.46406	1	11	Lcp2	protein_coding	ENSMUST00000052413,ENSMUST00000146318,ENSMUST00000133120,ENSMUST00000109329
ENSMUSG00000002718	3023.49	0.00088011	0.0123945	0.0112014	1	2	Cse1l	protein_coding	ENSMUST00000168599,ENSMUST00000171410,ENSMUST00000166871,ENSMUST00000132402,ENSMUST00000164974,ENSMUST00000129061,ENSMUST00000135139,ENSMUST00000169290,ENSMUST00000002790,ENSMUST00000163917,ENSMUST00000163437,ENSMUST00000145819
ENSMUSG00000002728	1432.7	0.000108279	0.00301309	0.319711	1	2	Naa20	protein_coding	ENSMUST00000149461,ENSMUST00000110000,ENSMUST00000129502,ENSMUST00000002805,ENSMUST00000150316,ENSMUST00000136330,ENSMUST00000169732,ENSMUST00000134759,ENSMUST00000165635
ENSMUSG00000002731	611.168	8.93805e-05	0.00399505	0.349582	1	2	Prkra	protein_coding	ENSMUST00000140493,ENSMUST00000002808
ENSMUSG00000002732	100.927	3.47442e-05	0.00348604	0.680799	1	2	Fkbp7	protein_coding	ENSMUST00000002809,ENSMUST00000154097,ENSMUST00000176815,ENSMUST00000147355
ENSMUSG00000002733	1407.08	-4.8792e-05	0.00282022	0.625093	1	2	Plekha3	protein_coding	ENSMUST00000111920,ENSMUST00000125119
ENSMUSG00000002741	3931.09	-1.44092e-06	0.00266061	0.990893	1	11	Ykt6	protein_coding	ENSMUST00000002818,ENSMUST00000143834
ENSMUSG00000002748	7079	-4.42654e-05	0.00276861	0.670625	1	5	Baz1b	protein_coding	ENSMUST00000136947,ENSMUST00000176793,ENSMUST00000142307,ENSMUST00000201894,ENSMUST00000002825
ENSMUSG00000002763	2456.49	-0.000233928	0.00510599	0.0857547	1	17	Pex6	protein_coding	ENSMUST00000127897,ENSMUST00000002840,ENSMUST00000148872,ENSMUST00000144964
ENSMUSG00000002767	990.074	0.000141992	0.00329952	0.210567	1	17	Mrpl2	protein_coding	ENSMUST00000146183,ENSMUST00000002844,ENSMUST00000113429,ENSMUST00000113430,ENSMUST00000156464
ENSMUSG00000002768	2717.87	-7.71718e-06	0.00275195	0.938435	1	17	Mea1	protein_coding	ENSMUST00000002845
ENSMUSG00000002769	22.5901	-0.000159933	0.00952524	0.38014	1	17	Gnmt	protein_coding	ENSMUST00000002846,ENSMUST00000147112
ENSMUSG00000002771	762.714	-4.76885e-05	0.00299342	0.598364	1	7	Grin2d	protein_coding	ENSMUST00000211250,ENSMUST00000211713,ENSMUST00000002848
ENSMUSG00000002778	2045.71	-5.22989e-06	0.00267248	0.965359	1	7	Kdelr1	protein_coding	ENSMUST00000211716,ENSMUST00000002855,ENSMUST00000211234,ENSMUST00000211495,ENSMUST00000211152
ENSMUSG00000002781	790.549	-8.98898e-05	0.00276659	0.451009	1	7	Tmem143	protein_coding	ENSMUST00000210044,ENSMUST00000069772,ENSMUST00000209580,ENSMUST00000210692,ENSMUST00000210574,ENSMUST00000211280,ENSMUST00000209350,ENSMUST00000209395,ENSMUST00000209292,ENSMUST00000210503
ENSMUSG00000002791	2.67188	0.000469838	0.0226178	0.101157	1	17	Pdxk-ps	transcribed_unprocessed_pseudogene	ENSMUST00000183934,ENSMUST00000160550,ENSMUST00000159650
ENSMUSG00000002797	602.564	-4.48563e-06	0.00299931	0.957367	1	6	Ggct	protein_coding	ENSMUST00000203208,ENSMUST00000204770,ENSMUST00000131475,ENSMUST00000204301,ENSMUST00000002874,ENSMUST00000136527
ENSMUSG00000002799	1469.08	-0.000163528	0.00477002	0.159366	1	12	Jag2	protein_coding	ENSMUST00000075827
ENSMUSG00000002803	2191.56	7.01473e-06	0.00264568	0.958952	1	12	Btbd6	protein_coding	ENSMUST00000002880,ENSMUST00000165079
ENSMUSG00000002804	207.168	-5.07488e-05	0.00374022	0.563357	1	12	Nudt14	protein_coding	ENSMUST00000002881
ENSMUSG00000002808	4924.66	0.000306136	0.00555022	0.0516607	1	13	Epdr1	protein_coding	ENSMUST00000002885
ENSMUSG00000002812	2715.78	7.66144e-05	0.00269788	0.54911	1	11	Flii	protein_coding	ENSMUST00000002889,ENSMUST00000154141,ENSMUST00000154465,ENSMUST00000137226
ENSMUSG00000002814	277.853	9.26527e-05	0.00365278	0.332693	1	11	Top3a	protein_coding	ENSMUST00000102668,ENSMUST00000124799,ENSMUST00000002891,ENSMUST00000117743,ENSMUST00000120417,ENSMUST00000130068
ENSMUSG00000002820	1053	-7.23466e-05	0.0033329	0.429554	1	9	Atg4d	protein_coding	ENSMUST00000065005
ENSMUSG00000002825	492.243	-0.000153917	0.00514999	0.184843	1	9	Qtrt1	protein_coding	ENSMUST00000002902
ENSMUSG00000002831	175.633	2.2554e-05	0.0139614	0.904884	1	17	Plin4	protein_coding	ENSMUST00000002908,ENSMUST00000190703
ENSMUSG00000002833	3394.3	-0.000138199	0.00315382	0.229413	1	17	Hdgfrp2	protein_coding	ENSMUST00000002911
ENSMUSG00000002835	186.731	-1.2744e-05	0.00379796	0.882892	1	17	Chaf1a	protein_coding	ENSMUST00000002914
ENSMUSG00000002844	3029.82	3.63989e-05	0.00268946	0.758437	1	16	Adprh	protein_coding	ENSMUST00000002923
ENSMUSG00000002845	462.428	2.24435e-05	0.00291402	0.799091	1	16	Tmem39a	protein_coding	ENSMUST00000163133,ENSMUST00000169554,ENSMUST00000167033,ENSMUST00000171064,ENSMUST00000166854,ENSMUST00000171687,ENSMUST00000166235,ENSMUST00000170097,ENSMUST00000163948,ENSMUST00000163884,ENSMUST00000165140,ENSMUST00000002924,ENSMUST00000163549,ENSMUST00000165631
ENSMUSG00000002846	738.881	0.000118274	0.00287857	0.320126	1	16	Timmdc1	protein_coding	ENSMUST00000147543,ENSMUST00000002925
ENSMUSG00000002847	47.6753	-0.00048688	0.0152216	0.0992893	1	16	Pla1a	protein_coding	ENSMUST00000002926
ENSMUSG00000002870	209.493	0.000286729	0.00800031	0.0890402	1	6	Mcm2	protein_coding	ENSMUST00000203935,ENSMUST00000204365,ENSMUST00000205165,ENSMUST00000058011,ENSMUST00000204393,ENSMUST00000203172,ENSMUST00000204217
ENSMUSG00000002871	1120.58	3.41731e-05	0.00290075	0.707012	1	6	Tpra1	protein_coding	ENSMUST00000152045,ENSMUST00000203185,ENSMUST00000153885,ENSMUST00000150236,ENSMUST00000203345,ENSMUST00000055022,ENSMUST00000151379,ENSMUST00000144405,ENSMUST00000203694,ENSMUST00000152585,ENSMUST00000204765,ENSMUST00000128790,ENSMUST00000135778,ENSMUST00000204584,ENSMUST00000203648,ENSMUST00000203155,ENSMUST00000138415,ENSMUST00000129979,ENSMUST00000123257,ENSMUST00000128171,ENSMUST00000148874,…
ENSMUSG00000002881	1263.42	2.98553e-05	0.00282466	0.752869	1	1	Nab1	protein_coding	ENSMUST00000069792,ENSMUST00000168082,ENSMUST00000186764,ENSMUST00000170269,ENSMUST00000167732
ENSMUSG00000002885	282.97	-0.000116793	0.00425199	0.255252	1	8	Adgre5	protein_coding	ENSMUST00000140606,ENSMUST00000154075,ENSMUST00000166939,ENSMUST00000075843,ENSMUST00000109802,ENSMUST00000002964,ENSMUST00000139797,ENSMUST00000149368
ENSMUSG00000002897	1235.68	-0.000128675	0.00649744	0.31825	1	6	Il17ra	protein_coding	ENSMUST00000002976,ENSMUST00000204078,ENSMUST00000204239
ENSMUSG00000002900	815.53	-2.76645e-05	0.0061625	0.829621	1	12	Lamb1	protein_coding	ENSMUST00000164228,ENSMUST00000164919,ENSMUST00000169088,ENSMUST00000169065,ENSMUST00000164009,ENSMUST00000002979,ENSMUST00000172134,ENSMUST00000170495
ENSMUSG00000002908	857.728	8.78403e-05	0.00335024	0.358652	1	8	Kcnn1	protein_coding	ENSMUST00000212509,ENSMUST00000110081,ENSMUST00000212611,ENSMUST00000212086,ENSMUST00000212084,ENSMUST00000110078,ENSMUST00000212243,ENSMUST00000212414
ENSMUSG00000002910	549.307	-0.000142701	0.00989431	0.449088	1	8	Arrdc2	protein_coding	ENSMUST00000212770,ENSMUST00000212508,ENSMUST00000212855,ENSMUST00000002989,ENSMUST00000212898,ENSMUST00000213095,ENSMUST00000212405
ENSMUSG00000002930	6.70609	-0.000468413	0.0204516	0.120286	1	6	Ppp1r17	protein_coding	ENSMUST00000052827
ENSMUSG00000002944	43.2097	-0.000406501	0.0162016	0.160521	1	5	Cd36	protein_coding	ENSMUST00000082367,ENSMUST00000170051,ENSMUST00000197890,ENSMUST00000197574,ENSMUST00000165232,ENSMUST00000169095
ENSMUSG00000002948	2370.59	-1.93493e-05	0.00264885	0.885983	1	8	Map2k7	protein_coding	ENSMUST00000207247,ENSMUST00000129537,ENSMUST00000110998,ENSMUST00000129866,ENSMUST00000062686,ENSMUST00000110996,ENSMUST00000110995,ENSMUST00000110994,ENSMUST00000110999,ENSMUST00000003027
ENSMUSG00000002949	2366.12	-0.000111018	0.00287333	0.341445	1	8	Timm44	protein_coding	ENSMUST00000160371,ENSMUST00000141195,ENSMUST00000149827,ENSMUST00000003029,ENSMUST00000161143,ENSMUST00000148672,ENSMUST00000160549,ENSMUST00000135755,ENSMUST00000147831
ENSMUSG00000002957	9969.1	-2.25328e-05	0.00286608	0.803623	1	7	Ap2a2	protein_coding	ENSMUST00000201261,ENSMUST00000003038,ENSMUST00000201320
ENSMUSG00000002963	880.514	-0.000111005	0.00375266	0.268882	1	7	Pnkp	protein_coding	ENSMUST00000145850,ENSMUST00000200892,ENSMUST00000003044,ENSMUST00000098478,ENSMUST00000123015,ENSMUST00000202646,ENSMUST00000155050,ENSMUST00000208666,ENSMUST00000107876,ENSMUST00000139003,ENSMUST00000144669,ENSMUST00000126860,ENSMUST00000152747,ENSMUST00000201882,ENSMUST00000208385,ENSMUST00000124168,ENSMUST00000154968
ENSMUSG00000002968	3310.57	-0.000107903	0.00350587	0.282515	1	7	Med25	protein_coding	ENSMUST00000208253,ENSMUST00000207278,ENSMUST00000207206,ENSMUST00000123130,ENSMUST00000207196,ENSMUST00000209191,ENSMUST00000003049,ENSMUST00000208556,ENSMUST00000208552,ENSMUST00000208551,ENSMUST00000207788,ENSMUST00000207490,ENSMUST00000207848,ENSMUST00000207654
ENSMUSG00000002980	402.716	-4.2678e-05	0.00361949	0.620026	1	7	Bcam	protein_coding	ENSMUST00000003061,ENSMUST00000133427,ENSMUST00000133271,ENSMUST00000155244,ENSMUST00000135632
ENSMUSG00000002981	7130.82	2.31827e-05	0.00262946	0.880204	1	7	Clptm1	protein_coding	ENSMUST00000207704,ENSMUST00000055242,ENSMUST00000208594,ENSMUST00000208599,ENSMUST00000208868,ENSMUST00000208215,ENSMUST00000208554,ENSMUST00000208174,ENSMUST00000208846
ENSMUSG00000002983	240.659	-0.000122356	0.0057147	0.295478	1	7	Relb	protein_coding	ENSMUST00000094762,ENSMUST00000137615,ENSMUST00000049912,ENSMUST00000141586,ENSMUST00000153309,ENSMUST00000208087,ENSMUST00000148040,ENSMUST00000131759,ENSMUST00000098754,ENSMUST00000130543
ENSMUSG00000002984	2544.56	-1.58613e-05	0.00276134	0.873064	1	7	Tomm40	protein_coding	ENSMUST00000173966,ENSMUST00000174476,ENSMUST00000172705,ENSMUST00000093552,ENSMUST00000032555,ENSMUST00000208286
ENSMUSG00000002985	53915.5	-0.000271778	0.00469632	0.0633636	1	7	Apoe	protein_coding	ENSMUST00000174355,ENSMUST00000167646,ENSMUST00000174710,ENSMUST00000174191,ENSMUST00000003066,ENSMUST00000172983,ENSMUST00000172808,ENSMUST00000173739,ENSMUST00000207525,ENSMUST00000174064,ENSMUST00000174144
ENSMUSG00000002996	1128.63	0.000112396	0.00291318	0.327278	1	12	Hbp1	protein_coding	ENSMUST00000176138,ENSMUST00000176520,ENSMUST00000175686,ENSMUST00000176643,ENSMUST00000176103,ENSMUST00000172314,ENSMUST00000167458,ENSMUST00000176084,ENSMUST00000175666
ENSMUSG00000002997	2521.08	8.22908e-05	0.00342287	0.379521	1	12	Prkar2b	protein_coding	ENSMUST00000036497,ENSMUST00000146865,ENSMUST00000003079
ENSMUSG00000003031	1787.92	0.000163047	0.00402133	0.156005	1	6	Cdkn1b	protein_coding	ENSMUST00000003115,ENSMUST00000067327,ENSMUST00000204807
ENSMUSG00000003032	181.634	4.25079e-05	0.00855175	0.802216	1	4	Klf4	protein_coding	ENSMUST00000132746,ENSMUST00000129250,ENSMUST00000107619
ENSMUSG00000003033	2743.81	-0.000140073	0.00295925	0.25187	1	8	Ap1m1	protein_coding	ENSMUST00000156735,ENSMUST00000126885,ENSMUST00000212841,ENSMUST00000151546,ENSMUST00000145213,ENSMUST00000212940,ENSMUST00000212708,ENSMUST00000003117
ENSMUSG00000003037	1447.17	2.48685e-06	0.00267526	0.983347	1	8	Rab8a	protein_coding	ENSMUST00000003121,ENSMUST00000135613,ENSMUST00000128203
ENSMUSG00000003038	1681.72	-7.74656e-05	0.00286118	0.463771	1	4	Hmgn2	protein_coding	ENSMUST00000100472,ENSMUST00000137456,ENSMUST00000123234,ENSMUST00000136327,ENSMUST00000153622,ENSMUST00000136859,ENSMUST00000125266,ENSMUST00000130809,ENSMUST00000138458,ENSMUST00000105893,ENSMUST00000145025,ENSMUST00000102552,ENSMUST00000102553
ENSMUSG00000003039	3378.75	5.1492e-05	0.00275554	0.633385	1	8	Fam32a	protein_coding	ENSMUST00000003123,ENSMUST00000212117
ENSMUSG00000003051	5.01916	-0.000253783	0.0155286	0.289889	1	1	Elf3	protein_coding	ENSMUST00000185752,ENSMUST00000188895,ENSMUST00000003135
ENSMUSG00000003053	0.871129	0.00015835	0.0293475	0.318212	1	19	Cyp2c29	protein_coding	ENSMUST00000177087,ENSMUST00000176624,ENSMUST00000003137
ENSMUSG00000003062	1534.96	-0.000274885	0.00335754	0.0786746	1	13	Stard3nl	protein_coding	ENSMUST00000196712,ENSMUST00000200323,ENSMUST00000199924,ENSMUST00000197565,ENSMUST00000039694,ENSMUST00000196268,ENSMUST00000196537,ENSMUST00000199278
ENSMUSG00000003068	2753.36	-7.9432e-05	0.00285325	0.457722	1	10	Stk11	protein_coding	ENSMUST00000128992,ENSMUST00000144108,ENSMUST00000144119,ENSMUST00000003152,ENSMUST00000105371,ENSMUST00000105370,ENSMUST00000144883,ENSMUST00000129235,ENSMUST00000152592
ENSMUSG00000003070	256.491	-2.2177e-05	0.00307377	0.791602	1	10	Efna2	protein_coding	ENSMUST00000003154
ENSMUSG00000003072	6814.93	-0.000177844	0.00366572	0.141656	1	10	Atp5d	protein_coding	ENSMUST00000105366,ENSMUST00000150347,ENSMUST00000003156,ENSMUST00000105367
ENSMUSG00000003099	4947.11	0.000200601	0.00288241	0.176719	1	7	Ppp5c	protein_coding	ENSMUST00000153242,ENSMUST00000124573,ENSMUST00000142597,ENSMUST00000138353,ENSMUST00000127311,ENSMUST00000003183,ENSMUST00000145997,ENSMUST00000156366,ENSMUST00000146920,ENSMUST00000154880,ENSMUST00000142831
ENSMUSG00000003119	1218.72	2.62108e-07	0.00275634	0.997888	1	11	Cdk12	protein_coding	ENSMUST00000147441,ENSMUST00000003203,ENSMUST00000125152,ENSMUST00000145113,ENSMUST00000107539,ENSMUST00000107538
ENSMUSG00000003123	341.017	-2.56024e-05	0.00352766	0.76049	1	7	Lipe	protein_coding	ENSMUST00000149349,ENSMUST00000054301,ENSMUST00000206588,ENSMUST00000003207,ENSMUST00000206861,ENSMUST00000105177,ENSMUST00000205698,ENSMUST00000205923
ENSMUSG00000003131	8490.71	0.000354701	0.00486096	0.0373103	1	9	Pafah1b2	protein_coding	ENSMUST00000172450
ENSMUSG00000003134	841.592	-1.46933e-05	0.00298285	0.862632	1	1	Tbc1d8	protein_coding	ENSMUST00000192099,ENSMUST00000192531,ENSMUST00000193823,ENSMUST00000054462,ENSMUST00000195854
ENSMUSG00000003135	1383.71	-4.2433e-06	0.00270461	0.969042	1	1	Cnot11	protein_coding	ENSMUST00000160145,ENSMUST00000195567,ENSMUST00000003219,ENSMUST00000161515
ENSMUSG00000003153	7034.79	-0.000111407	0.00298704	0.315059	1	6	Slc2a3	protein_coding	ENSMUST00000165884,ENSMUST00000168801,ENSMUST00000168704,ENSMUST00000169979,ENSMUST00000170724,ENSMUST00000032476,ENSMUST00000171541,ENSMUST00000166135
ENSMUSG00000003154	1763.36	-9.00999e-05	0.00309832	0.368632	1	6	Foxj2	protein_coding	ENSMUST00000203075,ENSMUST00000177927,ENSMUST00000003238
ENSMUSG00000003161	2004.53	-1.13135e-05	0.00269824	0.919203	1	5	Sri	protein_coding	ENSMUST00000197065,ENSMUST00000148633,ENSMUST00000144265,ENSMUST00000145119,ENSMUST00000149420,ENSMUST00000003245,ENSMUST00000088786
ENSMUSG00000003166	3368.07	-0.000161511	0.0029228	0.220571	1	16	Dgcr2	protein_coding	ENSMUST00000155611,ENSMUST00000012152,ENSMUST00000117082,ENSMUST00000066127,ENSMUST00000126919,ENSMUST00000155943,ENSMUST00000135229,ENSMUST00000117945
ENSMUSG00000003184	1034.94	-7.79035e-05	0.00401815	0.40511	1	7	Irf3	protein_coding	ENSMUST00000208958,ENSMUST00000107834,ENSMUST00000209066,ENSMUST00000208767,ENSMUST00000208906,ENSMUST00000207555,ENSMUST00000207128,ENSMUST00000207129,ENSMUST00000207476,ENSMUST00000209006,ENSMUST00000208143,ENSMUST00000003284,ENSMUST00000207521
ENSMUSG00000003190	67.9904	-9.31301e-05	0.00547585	0.406668	1	7	Bcl2l12	protein_coding	ENSMUST00000207342,ENSMUST00000207755,ENSMUST00000208128,ENSMUST00000003290,ENSMUST00000207213,ENSMUST00000207443
ENSMUSG00000003198	202.753	6.86103e-05	0.00367443	0.446961	1	17	Zfp959	protein_coding	ENSMUST00000054780
ENSMUSG00000003199	2588.43	-0.000102812	0.00277693	0.401714	1	17	Mpnd	protein_coding	ENSMUST00000159996,ENSMUST00000124302,ENSMUST00000153197,ENSMUST00000140926,ENSMUST00000149441,ENSMUST00000133998,ENSMUST00000159340,ENSMUST00000162883,ENSMUST00000159420
ENSMUSG00000003200	1457.49	-5.21299e-05	0.0032973	0.549305	1	17	Sh3gl1	protein_coding	ENSMUST00000003268
ENSMUSG00000003206	42.8214	-3.47814e-05	0.00546895	0.762134	1	17	Ebi3	protein_coding	ENSMUST00000003274
ENSMUSG00000003208	293.361	-0.000172141	0.00461174	0.144336	1	17	Ccdc94	protein_coding	ENSMUST00000086869
ENSMUSG00000003226	7384.47	0.000102153	0.00299513	0.341397	1	10	Ranbp2	protein_coding	ENSMUST00000003310
ENSMUSG00000003227	11.5188	-4.8444e-05	0.0103927	0.800627	1	10	Edar	protein_coding	ENSMUST00000003312
ENSMUSG00000003228	455.427	-5.93347e-05	0.00312086	0.512592	1	19	Grk5	protein_coding	ENSMUST00000003313
ENSMUSG00000003233	1742.33	-1.19992e-05	0.00288992	0.89161	1	16	Dvl3	protein_coding	ENSMUST00000003318,ENSMUST00000171774,ENSMUST00000171572,ENSMUST00000169552
ENSMUSG00000003234	2950.62	1.16519e-05	0.00265467	0.928705	1	16	Abcf3	protein_coding	ENSMUST00000148679,ENSMUST00000003319,ENSMUST00000152339,ENSMUST00000154660,ENSMUST00000135861
ENSMUSG00000003235	2295.62	-5.01541e-05	0.00267921	0.689518	1	16	Eif2b5	protein_coding	ENSMUST00000003320,ENSMUST00000148714
ENSMUSG00000003269	3390.08	-1.72859e-05	0.00269063	0.880003	1	7	Cyth2	protein_coding	ENSMUST00000107729,ENSMUST00000056820,ENSMUST00000211783,ENSMUST00000210898,ENSMUST00000210853,ENSMUST00000209245,ENSMUST00000211263,ENSMUST00000210137
ENSMUSG00000003271	410.671	-1.84635e-05	0.00376218	0.830256	1	7	Sult2b1	protein_coding	ENSMUST00000210147,ENSMUST00000209464,ENSMUST00000075571,ENSMUST00000210021,ENSMUST00000211779,ENSMUST00000210754,ENSMUST00000209739,ENSMUST00000209435
ENSMUSG00000003273	6617.34	-0.000142164	0.00311456	0.225737	1	7	Car11	protein_coding	ENSMUST00000209796,ENSMUST00000211259,ENSMUST00000210872,ENSMUST00000210027,ENSMUST00000003360
ENSMUSG00000003279	25968.7	0.00012471	0.00279624	0.331458	1	17	Dlgap1	protein_coding	ENSMUST00000155823,ENSMUST00000060072,ENSMUST00000135938,ENSMUST00000125691,ENSMUST00000156946,ENSMUST00000150798,ENSMUST00000148486,ENSMUST00000133717,ENSMUST00000146730,ENSMUST00000130971,ENSMUST00000155016,ENSMUST00000126801,ENSMUST00000140728,ENSMUST00000133983,ENSMUST00000097288,ENSMUST00000150260
ENSMUSG00000003282	217.798	5.44553e-05	0.00465779	0.583888	1	4	Plag1	protein_coding	ENSMUST00000151543,ENSMUST00000147035,ENSMUST00000137439,ENSMUST00000003369
ENSMUSG00000003283	92.6202	-8.02469e-05	0.00513479	0.45254	1	2	Hck	protein_coding	ENSMUST00000003370,ENSMUST00000109799,ENSMUST00000191431,ENSMUST00000189688
ENSMUSG00000003299	1562.82	-7.56723e-06	0.00283707	0.933654	1	9	Mrpl4	protein_coding	ENSMUST00000003386
ENSMUSG00000003308	2867.65	-2.48101e-05	0.00266108	0.84635	1	9	Keap1	protein_coding	ENSMUST00000193247,ENSMUST00000194542,ENSMUST00000193982,ENSMUST00000049567,ENSMUST00000164812
ENSMUSG00000003309	54.3026	0.000755344	0.0190146	0.0549697	1	9	Ap1m2	protein_coding	ENSMUST00000115433,ENSMUST00000003397
ENSMUSG00000003316	11055.6	0.000375388	0.00418578	0.0353739	1	8	Glg1	protein_coding	ENSMUST00000168741,ENSMUST00000003404,ENSMUST00000169020,ENSMUST00000164283
ENSMUSG00000003341	7.9207	-9.11556e-05	0.0107954	0.644173	1	10	Atp8b3	protein_coding	ENSMUST00000020383
ENSMUSG00000003344	2951.13	-0.000149053	0.00297143	0.232629	1	10	Btbd2	protein_coding	ENSMUST00000147162,ENSMUST00000151794,ENSMUST00000003434,ENSMUST00000126980,ENSMUST00000131876
ENSMUSG00000003345	6625.74	-0.000210302	0.00480403	0.102665	1	10	Csnk1g2	protein_coding	ENSMUST00000085435,ENSMUST00000079773
ENSMUSG00000003346	4523.44	-9.4563e-05	0.0031996	0.3424	1	10	Abhd17a	protein_coding	ENSMUST00000189605,ENSMUST00000003436,ENSMUST00000191440,ENSMUST00000187646
ENSMUSG00000003348	495.436	-2.79698e-05	0.00327182	0.736865	1	10	Mob3a	protein_coding	ENSMUST00000003438
ENSMUSG00000003352	11633.4	-0.000258267	0.00502629	0.0704414	1	15	Cacnb3	protein_coding	ENSMUST00000003442,ENSMUST00000109150
ENSMUSG00000003354	270.536	2.74304e-05	0.00368289	0.748326	1	15	Ccdc65	protein_coding	ENSMUST00000003444
ENSMUSG00000003355	19.9633	0.000184927	0.0102982	0.342351	1	15	Fkbp11	protein_coding	ENSMUST00000003445
ENSMUSG00000003360	3288.46	-0.00011583	0.00280776	0.349883	1	15	Ddx23	protein_coding	ENSMUST00000162384,ENSMUST00000161030,ENSMUST00000003450,ENSMUST00000160506,ENSMUST00000159423,ENSMUST00000159170
ENSMUSG00000003363	28320.1	-1.74277e-05	0.002668	0.88774	1	7	Pld3	protein_coding	ENSMUST00000117611,ENSMUST00000150964,ENSMUST00000142981,ENSMUST00000143903,ENSMUST00000127240,ENSMUST00000117095,ENSMUST00000131106,ENSMUST00000155287
ENSMUSG00000003378	9220.02	-0.000222218	0.0038834	0.0960987	1	7	Grik5	protein_coding	ENSMUST00000206134,ENSMUST00000206132,ENSMUST00000205661,ENSMUST00000205993,ENSMUST00000003468,ENSMUST00000206095,ENSMUST00000205328
ENSMUSG00000003379	15.7667	-0.00018007	0.0108515	0.375077	1	7	Cd79a	protein_coding	ENSMUST00000003469
ENSMUSG00000003380	3562.01	6.88808e-05	0.0030407	0.468724	1	7	Rabac1	protein_coding	ENSMUST00000206868,ENSMUST00000206941,ENSMUST00000076961,ENSMUST00000205771,ENSMUST00000205871,ENSMUST00000206222
ENSMUSG00000003382	1421.17	-9.29755e-05	0.00409906	0.33676	1	3	Etv3	protein_coding	ENSMUST00000152010,ENSMUST00000170036,ENSMUST00000117293,ENSMUST00000119109,ENSMUST00000136680
ENSMUSG00000003402	3281.16	-0.000242981	0.00510725	0.0796964	1	9	Prkcsh	protein_coding	ENSMUST00000115331,ENSMUST00000003493
ENSMUSG00000003410	11490.4	-4.10662e-05	0.00266376	0.751957	1	9	Elavl3	protein_coding	ENSMUST00000003501
ENSMUSG00000003411	2578.76	2.46002e-05	0.00301273	0.773234	1	4	Rab3b	protein_coding	ENSMUST00000157062,ENSMUST00000106651,ENSMUST00000106650,ENSMUST00000003502
ENSMUSG00000003418	103.112	-6.18671e-05	0.00719102	0.671577	1	2	St8sia6	protein_coding	ENSMUST00000003509,ENSMUST00000150781
ENSMUSG00000003420	618.779	-2.61284e-05	0.00325154	0.753114	1	7	Fcgrt	protein_coding	ENSMUST00000003512,ENSMUST00000209830,ENSMUST00000211668,ENSMUST00000211535,ENSMUST00000211085,ENSMUST00000210642
ENSMUSG00000003421	1810.69	5.74991e-05	0.00283104	0.571115	1	7	Nosip	protein_coding	ENSMUST00000210088,ENSMUST00000209308,ENSMUST00000209901,ENSMUST00000003513,ENSMUST00000210520,ENSMUST00000211465,ENSMUST00000107829,ENSMUST00000210998,ENSMUST00000210668,ENSMUST00000209243
ENSMUSG00000003423	906.247	-2.55442e-05	0.00284799	0.781893	1	7	Pih1d1	protein_coding	ENSMUST00000211414,ENSMUST00000209847,ENSMUST00000085375,ENSMUST00000209954,ENSMUST00000210139,ENSMUST00000209400,ENSMUST00000211336,ENSMUST00000211709,ENSMUST00000107811
ENSMUSG00000003429	5308.47	-0.000382522	0.00393038	0.0359322	1	7	Rps11	protein_coding	ENSMUST00000211725,ENSMUST00000209838,ENSMUST00000003521,ENSMUST00000211583
ENSMUSG00000003435	6953.26	-6.10079e-05	0.00273445	0.593732	1	7	Supt5	protein_coding	ENSMUST00000208243,ENSMUST00000209141,ENSMUST00000208367,ENSMUST00000207563,ENSMUST00000208726,ENSMUST00000207879,ENSMUST00000003527,ENSMUST00000209105
ENSMUSG00000003436	54.2163	-2.59653e-05	0.00459541	0.79334	1	7	Dll3	protein_coding	ENSMUST00000145512,ENSMUST00000108315,ENSMUST00000138721
ENSMUSG00000003437	2482.26	-0.000116359	0.00280914	0.347901	1	7	Paf1	protein_coding	ENSMUST00000146604,ENSMUST00000146886,ENSMUST00000143201,ENSMUST00000154823,ENSMUST00000145339,ENSMUST00000132910,ENSMUST00000003529,ENSMUST00000152512,ENSMUST00000122857,ENSMUST00000146913
ENSMUSG00000003438	1158.25	-0.000276895	0.00505941	0.0615145	1	7	Timm50	protein_coding	ENSMUST00000136427,ENSMUST00000151990,ENSMUST00000081946,ENSMUST00000135220,ENSMUST00000134263,ENSMUST00000131849
ENSMUSG00000003444	312.34	4.48919e-05	0.00311436	0.606829	1	7	Med29	protein_coding	ENSMUST00000003536
ENSMUSG00000003452	1963.78	0.000343781	0.00696928	0.0477864	1	6	Bicd1	protein_coding	ENSMUST00000172926,ENSMUST00000203502,ENSMUST00000140759,ENSMUST00000174886,ENSMUST00000130270,ENSMUST00000111513,ENSMUST00000086829,ENSMUST00000173408,ENSMUST00000003544
ENSMUSG00000003458	2616.9	9.13418e-06	0.0026601	0.942576	1	1	Ncstn	protein_coding	ENSMUST00000135928,ENSMUST00000003550,ENSMUST00000146137,ENSMUST00000122986,ENSMUST00000140643,ENSMUST00000142825
ENSMUSG00000003464	3479.37	1.68234e-05	0.00264086	0.905068	1	1	Pex19	protein_coding	ENSMUST00000133546,ENSMUST00000075895,ENSMUST00000127662,ENSMUST00000111252,ENSMUST00000147799,ENSMUST00000133081
ENSMUSG00000003469	22269.5	-4.06391e-05	0.00269742	0.728197	1	14	Phyhip	protein_coding	ENSMUST00000003561,ENSMUST00000159180
ENSMUSG00000003476	68.6272	-0.000310584	0.0119495	0.169727	1	6	Crhr2	protein_coding	ENSMUST00000212633,ENSMUST00000169777,ENSMUST00000166954,ENSMUST00000204117,ENSMUST00000095898,ENSMUST00000114374,ENSMUST00000213026,ENSMUST00000003568,ENSMUST00000164012
ENSMUSG00000003477	30.1183	0.000157931	0.00921333	0.37184	1	6	Inmt	protein_coding	ENSMUST00000003569,ENSMUST00000152720
ENSMUSG00000003484	1.84866	5.87566e-05	0.0155012	0.740112	1	8	Cyp4f18	protein_coding	ENSMUST00000125448,ENSMUST00000141975,ENSMUST00000003574
ENSMUSG00000003500	2309.68	5.38704e-05	0.00277956	0.609534	1	6	Impdh1	protein_coding	ENSMUST00000160613,ENSMUST00000078155,ENSMUST00000162242,ENSMUST00000162099,ENSMUST00000160878,ENSMUST00000160749,ENSMUST00000162215,ENSMUST00000161654,ENSMUST00000159124,ENSMUST00000162739
ENSMUSG00000003518	9629.77	0.000105694	0.00320101	0.305437	1	11	Dusp3	protein_coding	ENSMUST00000125794,ENSMUST00000107173,ENSMUST00000107172,ENSMUST00000151678,ENSMUST00000176261,ENSMUST00000003612,ENSMUST00000143177
ENSMUSG00000003526	1241.49	-4.42241e-05	0.00385967	0.616475	1	16	Prodh	protein_coding	ENSMUST00000126087,ENSMUST00000123969,ENSMUST00000003620,ENSMUST00000139861,ENSMUST00000136776,ENSMUST00000132241,ENSMUST00000141635
ENSMUSG00000003527	1152.46	-1.78779e-05	0.00274568	0.860723	1	16	Dgcr14	protein_coding	ENSMUST00000003621
ENSMUSG00000003528	1275.22	-0.000136905	0.00312042	0.235425	1	16	Slc25a1	protein_coding	ENSMUST00000142022,ENSMUST00000003622,ENSMUST00000150925,ENSMUST00000131507,ENSMUST00000147384,ENSMUST00000129270
ENSMUSG00000003531	1401.78	-0.000101089	0.00286867	0.372939	1	16	Dgcr6	protein_coding	ENSMUST00000155387,ENSMUST00000148372,ENSMUST00000076757,ENSMUST00000153123,ENSMUST00000151266,ENSMUST00000143343,ENSMUST00000148514,ENSMUST00000066027,ENSMUST00000148521
ENSMUSG00000003534	2641.16	5.48271e-05	0.00277636	0.605515	1	17	Ddr1	protein_coding	ENSMUST00000003628,ENSMUST00000134995,ENSMUST00000145900,ENSMUST00000117301,ENSMUST00000135078,ENSMUST00000146472,ENSMUST00000097333,ENSMUST00000155957,ENSMUST00000119825,ENSMUST00000155628,ENSMUST00000166980,ENSMUST00000148065
ENSMUSG00000003541	283.606	-0.000108089	0.00602274	0.371985	1	17	Ier3	protein_coding	ENSMUST00000003635
ENSMUSG00000003545	1195.11	0.000133393	0.0125658	0.528169	1	7	Fosb	protein_coding	ENSMUST00000208505,ENSMUST00000207716,ENSMUST00000208446,ENSMUST00000208230,ENSMUST00000208326,ENSMUST00000003640,ENSMUST00000207334
ENSMUSG00000003546	962.905	-9.12592e-05	0.00279426	0.432951	1	17	Klc4	protein_coding	ENSMUST00000003642
ENSMUSG00000003549	834.552	-8.3203e-05	0.0035708	0.372886	1	7	Ercc1	protein_coding	ENSMUST00000162197,ENSMUST00000177486,ENSMUST00000176818,ENSMUST00000160909,ENSMUST00000160192,ENSMUST00000161378,ENSMUST00000160369,ENSMUST00000162992,ENSMUST00000003645,ENSMUST00000176723
ENSMUSG00000003555	1.2321	-0.000246207	0.0194602	0.239546	1	19	Cyp17a1	protein_coding	ENSMUST00000156577,ENSMUST00000026012,ENSMUST00000131142
ENSMUSG00000003559	402.112	-0.000110083	0.00364133	0.272899	1	19	As3mt	protein_coding	ENSMUST00000003655
ENSMUSG00000003573	591.503	3.83398e-05	0.0107684	0.843598	1	8	Homer3	protein_coding	ENSMUST00000140212,ENSMUST00000135368,ENSMUST00000155711,ENSMUST00000143528,ENSMUST00000087467,ENSMUST00000135692,ENSMUST00000110124,ENSMUST00000003669
ENSMUSG00000003575	10276.3	-0.000105814	0.00361911	0.286458	1	8	Crtc1	protein_coding	ENSMUST00000153632,ENSMUST00000076615,ENSMUST00000125613,ENSMUST00000125273,ENSMUST00000142769
ENSMUSG00000003581	1095.62	-0.00101792	0.0121094	0.00700614	1	11	Rnf215	protein_coding	ENSMUST00000145705,ENSMUST00000003677,ENSMUST00000124670,ENSMUST00000127165
ENSMUSG00000003585	2286.02	-0.000209077	0.00671303	0.136979	1	11	Sec14l2	protein_coding	ENSMUST00000145173,ENSMUST00000136420,ENSMUST00000132421,ENSMUST00000003681,ENSMUST00000123901,ENSMUST00000133631
ENSMUSG00000003604	283.616	2.63658e-05	0.00294003	0.763867	1	2	Aven	protein_coding	ENSMUST00000003705,ENSMUST00000127894,ENSMUST00000099588
ENSMUSG00000003617	640.838	-5.37069e-05	0.0039859	0.552112	1	3	Cp	protein_coding	ENSMUST00000091309,ENSMUST00000131811,ENSMUST00000172860,ENSMUST00000128615,ENSMUST00000125994,ENSMUST00000129135,ENSMUST00000173779,ENSMUST00000173848,ENSMUST00000150264,ENSMUST00000003714,ENSMUST00000108329,ENSMUST00000108328,ENSMUST00000108325,ENSMUST00000174803,ENSMUST00000172605,ENSMUST00000131454
ENSMUSG00000003623	1476.15	-5.00605e-05	0.00325544	0.564431	1	5	Crot	protein_coding	ENSMUST00000146115,ENSMUST00000157024,ENSMUST00000003720
ENSMUSG00000003644	571.262	5.58395e-06	0.00290092	0.948907	1	4	Rps6ka1	protein_coding	ENSMUST00000137486,ENSMUST00000174481,ENSMUST00000173961,ENSMUST00000003741,ENSMUST00000129636,ENSMUST00000168974,ENSMUST00000173989,ENSMUST00000105894,ENSMUST00000157067
ENSMUSG00000003657	638.921	-1.56774e-05	0.00757949	0.919232	1	8	Calb2	protein_coding	ENSMUST00000212297,ENSMUST00000003754
ENSMUSG00000003660	6214.4	0.000468199	0.00556583	0.0206464	1	2	Snrnp200	protein_coding	ENSMUST00000142327,ENSMUST00000103220,ENSMUST00000140868,ENSMUST00000143481,ENSMUST00000131435
ENSMUSG00000003662	2102.66	7.69989e-05	0.00273739	0.518343	1	2	Ciao1	protein_coding	ENSMUST00000172636,ENSMUST00000174863,ENSMUST00000003759,ENSMUST00000143575,ENSMUST00000174030
ENSMUSG00000003665	26.3324	0.00011487	0.00897765	0.510394	1	17	Has1	protein_coding	ENSMUST00000003762
ENSMUSG00000003680	607.638	-1.07952e-05	0.00277112	0.911806	1	19	Taf6l	protein_coding	ENSMUST00000189739,ENSMUST00000176747,ENSMUST00000176991,ENSMUST00000176688,ENSMUST00000176331,ENSMUST00000003777,ENSMUST00000176496,ENSMUST00000176719,ENSMUST00000177216,ENSMUST00000177056,ENSMUST00000176610,ENSMUST00000176080,ENSMUST00000010249
ENSMUSG00000003721	1842.66	0.000152354	0.00313714	0.205186	1	1	Insig2	protein_coding	ENSMUST00000162019,ENSMUST00000186915,ENSMUST00000159125,ENSMUST00000161068,ENSMUST00000162790,ENSMUST00000160968,ENSMUST00000159192,ENSMUST00000159085,ENSMUST00000162582,ENSMUST00000160688,ENSMUST00000071064,ENSMUST00000003818,ENSMUST00000161818,ENSMUST00000159528
ENSMUSG00000003731	5453.67	0.000124411	0.00270394	0.386829	1	4	Kpna6	protein_coding	ENSMUST00000146215,ENSMUST00000126010,ENSMUST00000138916,ENSMUST00000102590,ENSMUST00000003828,ENSMUST00000146361
ENSMUSG00000003746	1572.81	2.45937e-05	0.00443407	0.798511	1	10	Man1a	protein_coding	ENSMUST00000133330,ENSMUST00000105469,ENSMUST00000003843,ENSMUST00000105470,ENSMUST00000146483
ENSMUSG00000003752	403.739	-0.000106136	0.0052868	0.334811	1	7	Itpkc	protein_coding	ENSMUST00000147170,ENSMUST00000206441,ENSMUST00000003850,ENSMUST00000149067
ENSMUSG00000003762	763.406	-0.000823774	0.0122307	0.0131068	1	7	Coq8b	protein_coding	ENSMUST00000003860,ENSMUST00000123012,ENSMUST00000206312,ENSMUST00000128090,ENSMUST00000142910,ENSMUST00000143372,ENSMUST00000108378
ENSMUSG00000003778	2890.69	0.00011078	0.00280718	0.364295	1	18	Brd8	protein_coding	ENSMUST00000003876,ENSMUST00000097626,ENSMUST00000152612,ENSMUST00000127159,ENSMUST00000115765,ENSMUST00000115766,ENSMUST00000153569,ENSMUST00000145431
ENSMUSG00000003779	27.4358	4.70736e-05	0.00721793	0.749272	1	18	Kif20a	protein_coding	ENSMUST00000166044,ENSMUST00000167161
ENSMUSG00000003808	1393.96	-0.000140211	0.00356499	0.20193	1	8	Farsa	protein_coding	ENSMUST00000141480,ENSMUST00000109754,ENSMUST00000144404,ENSMUST00000129595,ENSMUST00000156970,ENSMUST00000003906
ENSMUSG00000003809	1481.62	3.16615e-05	0.00270024	0.781293	1	8	Gcdh	protein_coding	ENSMUST00000139180,ENSMUST00000128023,ENSMUST00000109745,ENSMUST00000136462,ENSMUST00000142748,ENSMUST00000003907
ENSMUSG00000003810	7251.16	-0.000132617	0.00369195	0.214383	1	4	Mast2	protein_coding	ENSMUST00000156884,ENSMUST00000151347,ENSMUST00000134460,ENSMUST00000131809,ENSMUST00000144281,ENSMUST00000147459,ENSMUST00000123072,ENSMUST00000128713,ENSMUST00000003908,ENSMUST00000106486,ENSMUST00000106484,ENSMUST00000106485,ENSMUST00000123761,ENSMUST00000128252,ENSMUST00000147262
ENSMUSG00000003812	177.783	-0.000145426	0.00483745	0.194876	1	8	Dnase2a	protein_coding	ENSMUST00000109744,ENSMUST00000134569,ENSMUST00000135219,ENSMUST00000153215,ENSMUST00000148573,ENSMUST00000145292,ENSMUST00000003910,ENSMUST00000155942,ENSMUST00000128400
ENSMUSG00000003813	2383.58	0.000115619	0.00290411	0.320597	1	8	Rad23a	protein_coding	ENSMUST00000144675,ENSMUST00000125711,ENSMUST00000128035,ENSMUST00000003911,ENSMUST00000134395,ENSMUST00000144994,ENSMUST00000109761
ENSMUSG00000003814	16018.4	-4.71435e-05	0.00315519	0.588633	1	8	Calr	protein_coding	ENSMUST00000128028,ENSMUST00000154774,ENSMUST00000003912,ENSMUST00000125998
ENSMUSG00000003824	77.3148	-6.11772e-05	0.00646444	0.643521	1	8	Syce2	protein_coding	ENSMUST00000144466,ENSMUST00000003922,ENSMUST00000170296,ENSMUST00000136026
ENSMUSG00000003847	5139.33	-2.55469e-05	0.002787	0.793441	1	8	Nfat5	protein_coding	ENSMUST00000144100,ENSMUST00000125721,ENSMUST00000151114,ENSMUST00000151582,ENSMUST00000148006,ENSMUST00000126397,ENSMUST00000149972,ENSMUST00000126333,ENSMUST00000147588,ENSMUST00000077440,ENSMUST00000169453,ENSMUST00000075922,ENSMUST00000154474,ENSMUST00000133026
ENSMUSG00000003848	1118.25	-0.000259618	0.00543494	0.0717902	1	8	Nob1	protein_coding	ENSMUST00000003946,ENSMUST00000163973,ENSMUST00000169311,ENSMUST00000109273,ENSMUST00000076585,ENSMUST00000165266,ENSMUST00000163757,ENSMUST00000170796
ENSMUSG00000003849	151.282	4.3724e-05	0.00404817	0.628835	1	8	Nqo1	protein_coding	ENSMUST00000003947
ENSMUSG00000003863	9221.86	-0.000120827	0.00298282	0.290738	1	7	Ppfia3	protein_coding	ENSMUST00000210248,ENSMUST00000210844,ENSMUST00000209424,ENSMUST00000210586,ENSMUST00000210479,ENSMUST00000211098,ENSMUST00000003961,ENSMUST00000211067
ENSMUSG00000003865	996.726	6.23608e-05	0.00290245	0.525992	1	7	Gys1	protein_coding	ENSMUST00000210715,ENSMUST00000209640,ENSMUST00000211150,ENSMUST00000210563,ENSMUST00000003964,ENSMUST00000209230
ENSMUSG00000003868	981.559	-0.00011781	0.00330224	0.263901	1	7	Ruvbl2	protein_coding	ENSMUST00000211478,ENSMUST00000211666,ENSMUST00000209426,ENSMUST00000210271,ENSMUST00000211440,ENSMUST00000210439,ENSMUST00000211214,ENSMUST00000107771
ENSMUSG00000003872	2065.01	5.73151e-06	0.0027744	0.952752	1	7	Lin7b	protein_coding	ENSMUST00000211416,ENSMUST00000209756,ENSMUST00000210216,ENSMUST00000210865,ENSMUST00000209226,ENSMUST00000003971
ENSMUSG00000003873	811.076	-0.000115165	0.00301904	0.299435	1	7	Bax	protein_coding	ENSMUST00000210392,ENSMUST00000211195,ENSMUST00000033093,ENSMUST00000211365,ENSMUST00000210019,ENSMUST00000211615
ENSMUSG00000003882	19.0104	-0.000834226	0.0226335	0.0598667	1	15	Il7r	protein_coding	ENSMUST00000003981
ENSMUSG00000003923	1317.29	-8.93842e-06	0.0027132	0.933673	1	10	Tfam	protein_coding	ENSMUST00000105432,ENSMUST00000145220,ENSMUST00000152505,ENSMUST00000092430,ENSMUST00000121685
ENSMUSG00000003929	1193.98	4.33884e-05	0.00274333	0.686719	1	17	Zfp81	protein_coding	ENSMUST00000054072
ENSMUSG00000003934	3781.17	-3.8879e-06	0.0041834	0.966423	1	11	Efnb3	protein_coding	ENSMUST00000004036
ENSMUSG00000003948	7102.77	7.71084e-06	0.00298692	0.927141	1	11	Mmd	protein_coding	ENSMUST00000107887,ENSMUST00000004050
ENSMUSG00000003949	9654.4	0.000366498	0.00866109	0.0563761	1	11	Hlf	protein_coding	ENSMUST00000004051,ENSMUST00000043658,ENSMUST00000145786,ENSMUST00000176001,ENSMUST00000137957,ENSMUST00000107881
ENSMUSG00000003955	837.694	-4.16982e-06	0.00289191	0.961996	1	16	Fam162a	protein_coding	ENSMUST00000004057
ENSMUSG00000003970	10337.3	-0.000158439	0.00289452	0.231692	1	15	Rpl8	protein_coding	ENSMUST00000004072
ENSMUSG00000003974	2729.78	2.60413e-05	0.00289857	0.770964	1	5	Grm3	protein_coding	ENSMUST00000004076
ENSMUSG00000003992	3709.68	0.000258238	0.00502452	0.0704507	1	13	Ssbp2	protein_coding	ENSMUST00000156547,ENSMUST00000137493,ENSMUST00000137658,ENSMUST00000042122,ENSMUST00000138488,ENSMUST00000004094,ENSMUST00000141381,ENSMUST00000144659,ENSMUST00000133984
ENSMUSG00000004018	263.823	9.275e-06	0.00332806	0.909947	1	11	Fancl	protein_coding	ENSMUST00000004120,ENSMUST00000143471,ENSMUST00000136830,ENSMUST00000134445,ENSMUST00000109509
ENSMUSG00000004031	4857.79	-0.000115515	0.00289197	0.323921	1	1	Brinp2	protein_coding	ENSMUST00000195271,ENSMUST00000192709,ENSMUST00000004133,ENSMUST00000194578
ENSMUSG00000004032	5681.87	-4.83522e-05	0.00283789	0.622774	1	3	Gstm5	protein_coding	ENSMUST00000170058,ENSMUST00000172247,ENSMUST00000167523,ENSMUST00000167387,ENSMUST00000004134,ENSMUST00000169365
ENSMUSG00000004035	590.081	-2.2704e-05	0.00377828	0.79276	1	3	Gstm7	protein_coding	ENSMUST00000004137,ENSMUST00000106688,ENSMUST00000124215,ENSMUST00000133947,ENSMUST00000106687
ENSMUSG00000004038	0.974403	3.84543e-05	0.016456	0.816	1	3	Gstm3	protein_coding	ENSMUST00000004136
ENSMUSG00000004040	2080.17	-0.000122128	0.00321363	0.259444	1	11	Stat3	protein_coding	ENSMUST00000137367,ENSMUST00000092671,ENSMUST00000146971,ENSMUST00000138438,ENSMUST00000152601,ENSMUST00000154170,ENSMUST00000151544,ENSMUST00000155972,ENSMUST00000156645,ENSMUST00000137093,ENSMUST00000103114,ENSMUST00000152623,ENSMUST00000127638,ENSMUST00000130686
ENSMUSG00000004043	60.7352	2.93647e-05	0.0045489	0.764919	1	11	Stat5a	protein_coding	ENSMUST00000154087,ENSMUST00000107357,ENSMUST00000107356,ENSMUST00000135272,ENSMUST00000004145,ENSMUST00000138083,ENSMUST00000133036
ENSMUSG00000004044	691.477	-6.85668e-05	0.00467455	0.491933	1	11	Ptrf	protein_coding	ENSMUST00000060792,ENSMUST00000132934
ENSMUSG00000004054	947.745	-2.25553e-05	0.00286923	0.803042	1	19	Map3k11	protein_coding	ENSMUST00000004156
ENSMUSG00000004056	3635.06	-9.60326e-05	0.00357337	0.320721	1	7	Akt2	protein_coding	ENSMUST00000136962,ENSMUST00000143499,ENSMUST00000085917,ENSMUST00000167435,ENSMUST00000136981,ENSMUST00000051356,ENSMUST00000128540,ENSMUST00000143347,ENSMUST00000142365,ENSMUST00000138459,ENSMUST00000108343,ENSMUST00000108342,ENSMUST00000147263,ENSMUST00000108344
ENSMUSG00000004069	2654.53	-7.77823e-05	0.00266779	0.575753	1	16	Dnaja3	protein_coding	ENSMUST00000115854,ENSMUST00000060067,ENSMUST00000144815,ENSMUST00000138495
ENSMUSG00000004070	2939.09	0.000118262	0.00319093	0.271064	1	16	Hmox2	protein_coding	ENSMUST00000120232,ENSMUST00000118885,ENSMUST00000004172,ENSMUST00000140367,ENSMUST00000154117,ENSMUST00000121529
ENSMUSG00000004071	10513	2.73943e-05	0.00268268	0.817668	1	16	Cdip1	protein_coding	ENSMUST00000118703,ENSMUST00000140187,ENSMUST00000117713,ENSMUST00000004173,ENSMUST00000152667,ENSMUST00000147225
ENSMUSG00000004085	274.049	-3.9029e-05	0.00334516	0.64465	1	2	Zak	protein_coding	ENSMUST00000135469,ENSMUST00000112073,ENSMUST00000135204,ENSMUST00000144111,ENSMUST00000150126,ENSMUST00000090824
ENSMUSG00000004096	2042.69	4.47608e-05	0.00270648	0.698487	1	9	Cwc15	protein_coding	ENSMUST00000004200
ENSMUSG00000004098	154.212	-0.00113471	0.0225382	0.028864	1	9	Col5a3	protein_coding	ENSMUST00000145974,ENSMUST00000004201
ENSMUSG00000004099	2789.11	6.14394e-05	0.00279794	0.561376	1	9	Dnmt1	protein_coding	ENSMUST00000178110,ENSMUST00000177754,ENSMUST00000004202
ENSMUSG00000004100	660.996	-0.000106513	0.00433088	0.290698	1	9	Ppan	protein_coding	ENSMUST00000135608,ENSMUST00000004203,ENSMUST00000145231,ENSMUST00000153227,ENSMUST00000157047,ENSMUST00000147780
ENSMUSG00000004105	143.153	-5.80634e-06	0.00520979	0.958276	1	2	Angptl2	protein_coding	ENSMUST00000193373,ENSMUST00000004208,ENSMUST00000143252,ENSMUST00000139148
ENSMUSG00000004110	17713.3	-5.745e-05	0.00344903	0.512626	1	1	Cacna1e	protein_coding	ENSMUST00000004214,ENSMUST00000188384,ENSMUST00000211821,ENSMUST00000186256,ENSMUST00000188321,ENSMUST00000187541,ENSMUST00000188965
ENSMUSG00000004113	6327.97	-7.47598e-05	0.00300984	0.444544	1	2	Cacna1b	protein_coding	ENSMUST00000102939,ENSMUST00000155356,ENSMUST00000100348,ENSMUST00000125798,ENSMUST00000131861,ENSMUST00000041342,ENSMUST00000114447,ENSMUST00000133892,ENSMUST00000124183,ENSMUST00000070864
ENSMUSG00000004127	333.441	-5.72706e-05	0.00309308	0.527218	1	3	Trmt10a	protein_coding	ENSMUST00000159622,ENSMUST00000162864,ENSMUST00000040321,ENSMUST00000161141,ENSMUST00000161791,ENSMUST00000159481
ENSMUSG00000004151	2334.12	0.000333443	0.00998244	0.0955601	1	12	Etv1	protein_coding	ENSMUST00000161980,ENSMUST00000160996,ENSMUST00000160856,ENSMUST00000163063,ENSMUST00000161513,ENSMUST00000160701,ENSMUST00000161591,ENSMUST00000095767,ENSMUST00000160244,ENSMUST00000159334,ENSMUST00000162730,ENSMUST00000161164,ENSMUST00000162563
ENSMUSG00000004187	28078	-0.000128172	0.00283596	0.308311	1	15	Kifc2	protein_coding	ENSMUST00000004294
ENSMUSG00000004207	67751.6	-1.05233e-05	0.00264741	0.937941	1	10	Psap	protein_coding	ENSMUST00000105465,ENSMUST00000177779,ENSMUST00000165878,ENSMUST00000004316,ENSMUST00000179238
ENSMUSG00000004221	2001.81	0.000142915	0.00294793	0.248403	1	X	Ikbkg	protein_coding	ENSMUST00000064407,ENSMUST00000139036,ENSMUST00000135165,ENSMUST00000114128,ENSMUST00000114129,ENSMUST00000114127,ENSMUST00000132749,ENSMUST00000114130,ENSMUST00000144947,ENSMUST00000156707,ENSMUST00000149525,ENSMUST00000143784,ENSMUST00000138564,ENSMUST00000114133,ENSMUST00000180230,ENSMUST00000004330,ENSMUST00000164101,ENSMUST00000130802
ENSMUSG00000004231	7.40908	-0.000212689	0.0128194	0.348499	1	19	Pax2	protein_coding	ENSMUST00000004340,ENSMUST00000173346,ENSMUST00000174490
ENSMUSG00000004233	316.372	8.44733e-05	0.00375348	0.36736	1	3	Wars2	protein_coding	ENSMUST00000126875,ENSMUST00000135960,ENSMUST00000145650,ENSMUST00000004343,ENSMUST00000198044
ENSMUSG00000004263	519.464	-0.000107185	0.00365855	0.281545	1	6	Atn1	protein_coding	ENSMUST00000133577,ENSMUST00000088357,ENSMUST00000146872
ENSMUSG00000004264	2683.81	-0.000182653	0.0027863	0.226604	1	6	Phb2	protein_coding	ENSMUST00000004375,ENSMUST00000150847,ENSMUST00000130279,ENSMUST00000124779,ENSMUST00000129422,ENSMUST00000145447,ENSMUST00000147974,ENSMUST00000143000
ENSMUSG00000004266	174.96	-3.88395e-05	0.00412195	0.670582	1	6	Ptpn6	protein_coding	ENSMUST00000172690,ENSMUST00000004377,ENSMUST00000172613,ENSMUST00000173647,ENSMUST00000173315,ENSMUST00000172770,ENSMUST00000173228,ENSMUST00000112484,ENSMUST00000174787,ENSMUST00000171549,ENSMUST00000174265
ENSMUSG00000004267	38604.5	4.44148e-05	0.00275662	0.674579	1	6	Eno2	protein_coding	ENSMUST00000138770,ENSMUST00000128598,ENSMUST00000135626,ENSMUST00000146712,ENSMUST00000004378,ENSMUST00000125436,ENSMUST00000147004,ENSMUST00000128701,ENSMUST00000204896,ENSMUST00000147307,ENSMUST00000112476,ENSMUST00000139763,ENSMUST00000151214,ENSMUST00000127274,ENSMUST00000156033,ENSMUST00000149652
ENSMUSG00000004268	1166.2	-8.37781e-05	0.00309356	0.394143	1	6	Emg1	protein_coding	ENSMUST00000125795,ENSMUST00000004379,ENSMUST00000141251,ENSMUST00000142187,ENSMUST00000204334,ENSMUST00000203238
ENSMUSG00000004270	676.528	-0.000193726	0.00396973	0.119185	1	6	Lpcat3	protein_coding	ENSMUST00000152176,ENSMUST00000135516,ENSMUST00000004381,ENSMUST00000141546,ENSMUST00000150597,ENSMUST00000141069,ENSMUST00000133797,ENSMUST00000128721,ENSMUST00000130020
ENSMUSG00000004285	3009.26	-4.60955e-06	0.0027455	0.963521	1	6	Atp6v1f	protein_coding	ENSMUST00000149646,ENSMUST00000004396,ENSMUST00000143101
ENSMUSG00000004296	0.490473	4.58061e-06	0.0175732	0.976502	1	11	Il12b	protein_coding	ENSMUST00000102796,ENSMUST00000170513
ENSMUSG00000004317	654.043	0.000129694	0.00429202	0.220781	1	X	Clcn5	protein_coding	ENSMUST00000132126,ENSMUST00000004428,ENSMUST00000128319,ENSMUST00000154382,ENSMUST00000115746
ENSMUSG00000004319	9236.37	0.000272033	0.0052571	0.0644201	1	8	Clcn3	protein_coding	ENSMUST00000056508,ENSMUST00000129672,ENSMUST00000004430,ENSMUST00000110302,ENSMUST00000110301,ENSMUST00000132234,ENSMUST00000093490,ENSMUST00000145741,ENSMUST00000145493,ENSMUST00000147824
ENSMUSG00000004328	298.974	-0.000183802	0.0131871	0.409295	1	7	Hif3a	protein_coding	ENSMUST00000139224,ENSMUST00000153833,ENSMUST00000108492,ENSMUST00000037762
ENSMUSG00000004341	0.858414	5.23299e-06	0.0168394	0.973914	1	13	Gpx6	protein_coding	ENSMUST00000136668,ENSMUST00000004453
ENSMUSG00000004344	0.318752	2.48977e-05	0.0245589	0.857018	1	13	Gpx5	protein_coding	ENSMUST00000110491,ENSMUST00000004456
ENSMUSG00000004347	356.567	0.000117786	0.0055713	0.304413	1	6	Pde1c	protein_coding	ENSMUST00000203372,ENSMUST00000164037,ENSMUST00000114327,ENSMUST00000203492,ENSMUST00000166890,ENSMUST00000203462,ENSMUST00000164752,ENSMUST00000203689,ENSMUST00000166102,ENSMUST00000170774,ENSMUST00000168944,ENSMUST00000044505,ENSMUST00000203967,ENSMUST00000204821
ENSMUSG00000004356	1316.32	-7.87947e-05	0.00312327	0.412367	1	10	Utp20	protein_coding	ENSMUST00000004470
ENSMUSG00000004359	0.766182	-3.49771e-05	0.0165527	0.831195	1	10	Spic	protein_coding	ENSMUST00000138734,ENSMUST00000004473,ENSMUST00000144338,ENSMUST00000133724
ENSMUSG00000004360	4170.84	-4.87311e-05	0.00309329	0.581666	1	10	9330159F19Rik	protein_coding	ENSMUST00000092627
ENSMUSG00000004364	5525.89	0.000154307	0.00317902	0.198065	1	1	Cul3	protein_coding	ENSMUST00000170897,ENSMUST00000167794,ENSMUST00000164108,ENSMUST00000163119,ENSMUST00000168372,ENSMUST00000167293
ENSMUSG00000004366	8064.55	-0.000140176	0.00448986	0.199378	1	16	Sst	protein_coding	ENSMUST00000004480
ENSMUSG00000004371	14.9778	-8.07803e-05	0.00848262	0.62991	1	7	Il11	protein_coding	ENSMUST00000163481,ENSMUST00000094892
ENSMUSG00000004383	6708.81	3.97566e-05	0.00273023	0.715246	1	8	Large	protein_coding	ENSMUST00000004497,ENSMUST00000212459,ENSMUST00000146249,ENSMUST00000119826
ENSMUSG00000004393	1277.81	-1.24642e-05	0.00266179	0.921273	1	11	Ddx56	protein_coding	ENSMUST00000139073,ENSMUST00000151446,ENSMUST00000004507,ENSMUST00000155874
ENSMUSG00000004394	2704.03	4.28651e-05	0.00267498	0.732165	1	11	Tmed4	protein_coding	ENSMUST00000004508,ENSMUST00000130621,ENSMUST00000132147
ENSMUSG00000004415	481.44	-0.00010079	0.00875538	0.55643	1	5	Col26a1	protein_coding	ENSMUST00000141744,ENSMUST00000196053,ENSMUST00000153127,ENSMUST00000140245,ENSMUST00000156962,ENSMUST00000126311,ENSMUST00000147083,ENSMUST00000111103,ENSMUST00000125061,ENSMUST00000173496,ENSMUST00000057497
ENSMUSG00000004446	396.308	7.3651e-05	0.00345257	0.419869	1	6	Bid	protein_coding	ENSMUST00000160684,ENSMUST00000004560,ENSMUST00000125915,ENSMUST00000145948,ENSMUST00000161594
ENSMUSG00000004451	807.003	-2.97156e-05	0.0027932	0.76102	1	1	Ralb	protein_coding	ENSMUST00000004565,ENSMUST00000142945,ENSMUST00000156213
ENSMUSG00000004455	1968.04	0.000109126	0.00281797	0.36494	1	5	Ppp1cc	protein_coding	ENSMUST00000134719,ENSMUST00000142562,ENSMUST00000128309,ENSMUST00000197730,ENSMUST00000135090,ENSMUST00000102528,ENSMUST00000133568,ENSMUST00000086294,ENSMUST00000132555,ENSMUST00000151184
ENSMUSG00000004460	2299.66	-6.27907e-05	0.00349635	0.479486	1	16	Dnajb11	protein_coding	ENSMUST00000132105,ENSMUST00000166487,ENSMUST00000004574,ENSMUST00000133013,ENSMUST00000178320
ENSMUSG00000004462	615.146	3.67806e-05	0.00281141	0.70597	1	16	Tbccd1	protein_coding	ENSMUST00000004576
ENSMUSG00000004473	237.496	-5.2053e-05	0.0032001	0.553088	1	7	Clec11a	protein_coding	ENSMUST00000004587
ENSMUSG00000004500	518.923	-6.86374e-05	0.00295341	0.483317	1	7	Zfp324	protein_coding	ENSMUST00000128293,ENSMUST00000210619,ENSMUST00000124387,ENSMUST00000038701
ENSMUSG00000004508	1060.69	-2.33994e-05	0.00328686	0.777398	1	7	Gab2	protein_coding	ENSMUST00000004622,ENSMUST00000206791
ENSMUSG00000004530	3974.72	-4.09367e-05	0.00280422	0.679828	1	5	Coro1c	protein_coding	ENSMUST00000164980,ENSMUST00000163264,ENSMUST00000168493,ENSMUST00000111283,ENSMUST00000163995,ENSMUST00000004646,ENSMUST00000172016,ENSMUST00000166647,ENSMUST00000168399,ENSMUST00000171630,ENSMUST00000168634
ENSMUSG00000004535	6271.97	0.000180507	0.00329664	0.153018	1	6	Tax1bp1	protein_coding	ENSMUST00000138040,ENSMUST00000149586,ENSMUST00000129660,ENSMUST00000147513,ENSMUST00000080723,ENSMUST00000149588,ENSMUST00000128173
ENSMUSG00000004540	1.17127	7.61911e-05	0.0152314	0.677604	1	7	Psg17	protein_coding	ENSMUST00000004655
ENSMUSG00000004542	0.239145	2.42575e-06	0.0222076	0.986469	1	7	Psg19	protein_coding	ENSMUST00000004657,ENSMUST00000182916,ENSMUST00000182681,ENSMUST00000182853
ENSMUSG00000004558	32659.7	-0.000151522	0.00383287	0.175939	1	14	Ndrg2	protein_coding	ENSMUST00000004673,ENSMUST00000111632
ENSMUSG00000004561	1194.58	-2.30535e-05	0.00315699	0.78158	1	14	Mettl17	protein_coding	ENSMUST00000167984,ENSMUST00000168409,ENSMUST00000047899,ENSMUST00000169019,ENSMUST00000165100,ENSMUST00000168413,ENSMUST00000164902,ENSMUST00000165568,ENSMUST00000170887,ENSMUST00000163603,ENSMUST00000164801,ENSMUST00000168217,ENSMUST00000077846,ENSMUST00000166408,ENSMUST00000164252,ENSMUST00000165150
ENSMUSG00000004562	993.604	-5.31541e-05	0.00306755	0.554942	1	14	Arhgef40	protein_coding	ENSMUST00000182909,ENSMUST00000182667,ENSMUST00000093813,ENSMUST00000182961,ENSMUST00000182905,ENSMUST00000182931,ENSMUST00000182193,ENSMUST00000183213,ENSMUST00000100639,ENSMUST00000183022,ENSMUST00000182338,ENSMUST00000182412,ENSMUST00000182061,ENSMUST00000182777,ENSMUST00000182649,ENSMUST00000182760,ENSMUST00000182480,ENSMUST00000182828,ENSMUST00000182644,ENSMUST00000182019,ENSMUST00000183167,…
ENSMUSG00000004565	2726.83	-0.000130896	0.00309796	0.250599	1	8	Pnpla6	protein_coding	ENSMUST00000208691,ENSMUST00000208002,ENSMUST00000207421,ENSMUST00000207299,ENSMUST00000207430,ENSMUST00000111070,ENSMUST00000207317,ENSMUST00000208370,ENSMUST00000208762,ENSMUST00000208006,ENSMUST00000208310,ENSMUST00000207941,ENSMUST00000207424,ENSMUST00000208914,ENSMUST00000004681,ENSMUST00000208315,ENSMUST00000207929,ENSMUST00000207146,ENSMUST00000207336,ENSMUST00000208851
ENSMUSG00000004567	3141.86	3.0256e-05	0.0027017	0.78951	1	8	Mcoln1	protein_coding	ENSMUST00000160338,ENSMUST00000162797,ENSMUST00000159808,ENSMUST00000161705,ENSMUST00000208306,ENSMUST00000208739,ENSMUST00000208359,ENSMUST00000004683,ENSMUST00000161842,ENSMUST00000159538,ENSMUST00000208943
ENSMUSG00000004568	2881.57	5.07921e-05	0.00289585	0.594012	1	8	Arhgef18	protein_coding	ENSMUST00000130587,ENSMUST00000004684,ENSMUST00000131773,ENSMUST00000145394,ENSMUST00000145360,ENSMUST00000156085
ENSMUSG00000004591	1403.99	3.45593e-05	0.00270507	0.760484	1	3	Pkn2	protein_coding	ENSMUST00000174680,ENSMUST00000166330,ENSMUST00000174422,ENSMUST00000172916,ENSMUST00000200315,ENSMUST00000197529,ENSMUST00000173615,ENSMUST00000173830,ENSMUST00000174169,ENSMUST00000043812,ENSMUST00000174099,ENSMUST00000172521,ENSMUST00000173913
ENSMUSG00000004609	414.979	2.67635e-06	0.00337332	0.97399	1	7	Cd33	protein_coding	ENSMUST00000039861,ENSMUST00000206977,ENSMUST00000205503,ENSMUST00000206371,ENSMUST00000004728,ENSMUST00000205687
ENSMUSG00000004610	74.8646	-2.95178e-05	0.00405412	0.743588	1	7	Etfb	protein_coding	ENSMUST00000205363,ENSMUST00000155468,ENSMUST00000206196,ENSMUST00000143096,ENSMUST00000206286,ENSMUST00000206411,ENSMUST00000004729
ENSMUSG00000004612	1.05876	-0.000147838	0.0196403	0.396482	1	7	Nkg7	protein_coding	ENSMUST00000070518,ENSMUST00000206251,ENSMUST00000206741
ENSMUSG00000004626	1963.46	-0.000365456	0.0065085	0.0388365	1	8	Stxbp2	protein_coding	ENSMUST00000162832,ENSMUST00000160708,ENSMUST00000162974,ENSMUST00000004745,ENSMUST00000159888,ENSMUST00000163044,ENSMUST00000162867,ENSMUST00000161982,ENSMUST00000162737,ENSMUST00000162047,ENSMUST00000159370,ENSMUST00000160435,ENSMUST00000161629,ENSMUST00000159911,ENSMUST00000159652
ENSMUSG00000004630	3.43311	-0.000539555	0.0283069	0.0675665	1	8	Pcp2	protein_coding	ENSMUST00000142431,ENSMUST00000128566,ENSMUST00000004749,ENSMUST00000144977,ENSMUST00000133459,ENSMUST00000136105,ENSMUST00000145855
ENSMUSG00000004631	977.019	1.00763e-05	0.00269163	0.929233	1	6	Sgce	protein_coding	ENSMUST00000153284,ENSMUST00000115579,ENSMUST00000101677,ENSMUST00000139029,ENSMUST00000203556,ENSMUST00000133306,ENSMUST00000128109,ENSMUST00000123907,ENSMUST00000004750,ENSMUST00000204897,ENSMUST00000090686,ENSMUST00000126151,ENSMUST00000115577
ENSMUSG00000004633	2345.42	0.000346525	0.0100189	0.0873842	1	6	Chn2	protein_coding	ENSMUST00000203941,ENSMUST00000204921,ENSMUST00000203091,ENSMUST00000204410,ENSMUST00000133315,ENSMUST00000204115,ENSMUST00000146114,ENSMUST00000204746,ENSMUST00000067741,ENSMUST00000138930,ENSMUST00000046856,ENSMUST00000114401,ENSMUST00000127323,ENSMUST00000114403,ENSMUST00000114402
ENSMUSG00000004637	817.237	-3.84071e-06	0.00322834	0.962508	1	8	Wwox	protein_coding	ENSMUST00000109107,ENSMUST00000109108,ENSMUST00000160862,ENSMUST00000162052,ENSMUST00000159870,ENSMUST00000004756,ENSMUST00000160005,ENSMUST00000161753,ENSMUST00000160205
ENSMUSG00000004642	774.165	6.34801e-05	0.00305034	0.495953	1	5	Slbp	protein_coding	ENSMUST00000075670,ENSMUST00000143029,ENSMUST00000146889,ENSMUST00000057551,ENSMUST00000151081,ENSMUST00000139518,ENSMUST00000101354,ENSMUST00000126581,ENSMUST00000148153
ENSMUSG00000004651	2.48274	9.66831e-05	0.014374	0.622214	1	7	Tyr	protein_coding	ENSMUST00000004770,ENSMUST00000207164,ENSMUST00000207834
ENSMUSG00000004654	0.865305	8.14496e-05	0.0169959	0.629459	1	6	Ghrhr	protein_coding	ENSMUST00000063578,ENSMUST00000203241,ENSMUST00000204988
ENSMUSG00000004655	28.3763	-0.00164166	0.036339	0.0214248	1	6	Aqp1	protein_coding	ENSMUST00000004774
ENSMUSG00000004661	386.023	-6.02509e-05	0.00732933	0.685084	1	9	Arid3b	protein_coding	ENSMUST00000004780,ENSMUST00000171949,ENSMUST00000164035,ENSMUST00000169563,ENSMUST00000114165,ENSMUST00000167670,ENSMUST00000098686,ENSMUST00000171444,ENSMUST00000170477,ENSMUST00000164010
ENSMUSG00000004665	216.635	7.10122e-05	0.00541034	0.524667	1	10	Cnn2	protein_coding	ENSMUST00000105374,ENSMUST00000004784
ENSMUSG00000004667	2064.13	-3.37673e-05	0.00270302	0.766545	1	10	Polr2e	protein_coding	ENSMUST00000131743,ENSMUST00000152843,ENSMUST00000147507,ENSMUST00000143438,ENSMUST00000004786
ENSMUSG00000004668	7.08114	-0.000138353	0.0116001	0.505633	1	11	Abca13	protein_coding	ENSMUST00000141233,ENSMUST00000042740,ENSMUST00000151522
ENSMUSG00000004677	3467.51	-0.000260384	0.0084031	0.122045	1	8	Myo9b	protein_coding	ENSMUST00000168839,ENSMUST00000071935,ENSMUST00000212173,ENSMUST00000212935,ENSMUST00000212412,ENSMUST00000170242
ENSMUSG00000004698	2036.23	5.33457e-05	0.00319433	0.5449	1	12	Hdac9	protein_coding	ENSMUST00000209902,ENSMUST00000209750,ENSMUST00000209990,ENSMUST00000210724,ENSMUST00000211107,ENSMUST00000211752,ENSMUST00000209463,ENSMUST00000209667,ENSMUST00000110819,ENSMUST00000211632
ENSMUSG00000004707	10.8948	-0.000112703	0.00942218	0.534947	1	1	Ly9	protein_coding	ENSMUST00000143463,ENSMUST00000004827,ENSMUST00000068878,ENSMUST00000111277,ENSMUST00000146596
ENSMUSG00000004709	1.8707	-8.85879e-05	0.0147556	0.642443	1	1	Cd244	protein_coding	ENSMUST00000194170,ENSMUST00000194797,ENSMUST00000004829,ENSMUST00000195804
ENSMUSG00000004730	250.723	-1.67986e-05	0.00339513	0.838878	1	17	Adgre1	protein_coding	ENSMUST00000086763,ENSMUST00000004850
ENSMUSG00000004748	2816.77	-6.63661e-05	0.00314777	0.470963	1	11	Mtfp1	protein_coding	ENSMUST00000004868,ENSMUST00000123607
ENSMUSG00000004768	1288.13	-7.61281e-05	0.00271723	0.535611	1	1	Rab23	protein_coding	ENSMUST00000138024,ENSMUST00000151482,ENSMUST00000150593,ENSMUST00000115174,ENSMUST00000195006,ENSMUST00000132066,ENSMUST00000135330,ENSMUST00000140354,ENSMUST00000088287,ENSMUST00000122822
ENSMUSG00000004771	3187.1	0.000148881	0.00370821	0.182497	1	9	Rab11a	protein_coding	ENSMUST00000172298,ENSMUST00000172444,ENSMUST00000169058,ENSMUST00000171100,ENSMUST00000168366,ENSMUST00000004892,ENSMUST00000166857,ENSMUST00000167569,ENSMUST00000165083
ENSMUSG00000004788	1115.32	-2.88545e-05	0.00272369	0.788947	1	12	Eif2b2	protein_coding	ENSMUST00000140900,ENSMUST00000151925,ENSMUST00000004910,ENSMUST00000150935,ENSMUST00000136495,ENSMUST00000128709,ENSMUST00000130760
ENSMUSG00000004789	5292.56	5.01196e-05	0.00264089	0.733556	1	12	Dlst	protein_coding	ENSMUST00000053811
ENSMUSG00000004791	96.0968	-4.64069e-05	0.00488646	0.653872	1	12	Pgf	protein_coding	ENSMUST00000004913
ENSMUSG00000004798	5487.21	0.000156347	0.00331616	0.184861	1	11	Ulk2	protein_coding	ENSMUST00000004920,ENSMUST00000129025,ENSMUST00000157049
ENSMUSG00000004814	6.72411	0.000184032	0.0126194	0.404484	1	5	Ccl24	protein_coding	ENSMUST00000004936,ENSMUST00000201401
ENSMUSG00000004815	2533.84	-0.000106884	0.00268199	0.457271	1	5	Dgkq	protein_coding	ENSMUST00000132179,ENSMUST00000139169,ENSMUST00000156964,ENSMUST00000123669,ENSMUST00000144624,ENSMUST00000053913,ENSMUST00000145917,ENSMUST00000153365,ENSMUST00000132708,ENSMUST00000139598,ENSMUST00000153238
ENSMUSG00000004837	147.157	-0.000212314	0.00719599	0.146892	1	11	Grap	protein_coding	ENSMUST00000004959,ENSMUST00000155380
ENSMUSG00000004842	0.0613465	2.48985e-05	0.0245589	0.857013	1	16	Pou1f1	protein_coding	ENSMUST00000004964,ENSMUST00000176038,ENSMUST00000175882,ENSMUST00000184525,ENSMUST00000176330
ENSMUSG00000004843	1909.37	2.21987e-05	0.00286363	0.806675	1	16	Chmp2b	protein_coding	ENSMUST00000004965
ENSMUSG00000004846	1237.36	-0.000172533	0.0041028	0.142387	1	5	Plod3	protein_coding	ENSMUST00000129896,ENSMUST00000137419,ENSMUST00000151642,ENSMUST00000127100,ENSMUST00000004968,ENSMUST00000144784
ENSMUSG00000004849	7187.28	-0.00025846	0.00508727	0.0705638	1	5	Ap1s1	protein_coding	ENSMUST00000144303,ENSMUST00000129356,ENSMUST00000150603,ENSMUST00000111080,ENSMUST00000154183
ENSMUSG00000004864	41.3867	-0.000316653	0.0127482	0.184646	1	17	Mapk13	protein_coding	ENSMUST00000004986,ENSMUST00000124099,ENSMUST00000133786,ENSMUST00000129096
ENSMUSG00000004865	3861.56	-5.61616e-05	0.00298381	0.546298	1	17	Srpk1	protein_coding	ENSMUST00000004987,ENSMUST00000126683,ENSMUST00000145730,ENSMUST00000136504,ENSMUST00000145023,ENSMUST00000114767,ENSMUST00000130643
ENSMUSG00000004872	0.868336	7.43958e-05	0.0173758	0.651689	1	1	Pax3	protein_coding	ENSMUST00000087086,ENSMUST00000004994,ENSMUST00000172555
ENSMUSG00000004880	539.984	6.12548e-05	0.00324216	0.493816	1	1	Lbr	protein_coding	ENSMUST00000194415,ENSMUST00000193030,ENSMUST00000194302,ENSMUST00000195299,ENSMUST00000191878,ENSMUST00000193028,ENSMUST00000192075,ENSMUST00000005003
ENSMUSG00000004885	117.317	3.43681e-06	0.00617091	0.9788	1	3	Crabp2	protein_coding	ENSMUST00000005019,ENSMUST00000163040
ENSMUSG00000004891	305.222	6.69187e-05	0.00440945	0.486417	1	3	Nes	protein_coding	ENSMUST00000159830,ENSMUST00000090973,ENSMUST00000160694
ENSMUSG00000004892	11416.4	-0.00034276	0.0042806	0.041629	1	3	Bcan	protein_coding	ENSMUST00000194193,ENSMUST00000090971,ENSMUST00000192274,ENSMUST00000193276,ENSMUST00000194596,ENSMUST00000191627
ENSMUSG00000004894	773.199	2.74072e-05	0.00486754	0.792085	1	3	Hapln2	protein_coding	ENSMUST00000160150,ENSMUST00000005014,ENSMUST00000162352,ENSMUST00000160737
ENSMUSG00000004895	1719.41	-3.59014e-05	0.00270738	0.750874	1	3	Prcc	protein_coding	ENSMUST00000005015
ENSMUSG00000004896	1589.2	-0.000250492	0.00657524	0.0908651	1	3	Rrnad1	protein_coding	ENSMUST00000159831,ENSMUST00000160074,ENSMUST00000160143,ENSMUST00000161471,ENSMUST00000159091,ENSMUST00000164439,ENSMUST00000159967,ENSMUST00000161014,ENSMUST00000160068,ENSMUST00000160648,ENSMUST00000005016,ENSMUST00000168070
ENSMUSG00000004897	6760.33	-0.000147449	0.00270687	0.331153	1	3	Hdgf	protein_coding	ENSMUST00000160198,ENSMUST00000160312,ENSMUST00000005017,ENSMUST00000162631,ENSMUST00000161616,ENSMUST00000159492
ENSMUSG00000004902	2995.19	-1.03221e-05	0.00297274	0.903168	1	6	Slc25a18	protein_coding	ENSMUST00000112682
ENSMUSG00000004929	1912.86	-0.000113631	0.00290504	0.325794	1	10	Thop1	protein_coding	ENSMUST00000166404,ENSMUST00000171484,ENSMUST00000166015,ENSMUST00000005057,ENSMUST00000167658
ENSMUSG00000004931	777.972	-5.79668e-05	0.00371579	0.512945	1	10	Apba3	protein_coding	ENSMUST00000057798
ENSMUSG00000004933	8581.78	-0.000306838	0.0059951	0.0537203	1	10	Matk	protein_coding	ENSMUST00000117488,ENSMUST00000128576,ENSMUST00000151660,ENSMUST00000126720,ENSMUST00000105328,ENSMUST00000120265,ENSMUST00000119547,ENSMUST00000150605,ENSMUST00000121205,ENSMUST00000148735,ENSMUST00000130282
ENSMUSG00000004934	858.392	-0.000163003	0.00394469	0.156651	1	10	Pias4	protein_coding	ENSMUST00000005064,ENSMUST00000146764,ENSMUST00000135765,ENSMUST00000134017,ENSMUST00000129549,ENSMUST00000147436
ENSMUSG00000004936	10421.7	2.24275e-06	0.00279713	0.980986	1	9	Map2k1	protein_coding	ENSMUST00000152675,ENSMUST00000152535,ENSMUST00000147796,ENSMUST00000005066
ENSMUSG00000004937	5280.11	2.25376e-05	0.00269574	0.8428	1	10	Sgta	protein_coding	ENSMUST00000005067
ENSMUSG00000004939	5.37558	-0.000149132	0.0136524	0.485859	1	10	Nmrk2	protein_coding	ENSMUST00000005069
ENSMUSG00000004945	1425.42	-8.40364e-05	0.00303032	0.401186	1	17	Tmem242	protein_coding	ENSMUST00000005053,ENSMUST00000188282,ENSMUST00000185896
ENSMUSG00000004947	340.017	-3.6284e-05	0.00339079	0.666864	1	5	Dtx2	protein_coding	ENSMUST00000199239,ENSMUST00000140146,ENSMUST00000125827,ENSMUST00000111142,ENSMUST00000005072,ENSMUST00000111145,ENSMUST00000111144,ENSMUST00000142041,ENSMUST00000130345
ENSMUSG00000004948	0.883328	4.54016e-05	0.0170698	0.778807	1	5	Zp3	protein_coding	ENSMUST00000131563,ENSMUST00000005073
ENSMUSG00000004951	104.186	-0.00015692	0.00946513	0.386717	1	5	Hspb1	protein_coding	ENSMUST00000111155,ENSMUST00000005077
ENSMUSG00000004952	258.217	-1.9667e-05	0.003788	0.82009	1	5	Rasa4	protein_coding	ENSMUST00000152723,ENSMUST00000125048,ENSMUST00000199502,ENSMUST00000100570,ENSMUST00000130598,ENSMUST00000131353,ENSMUST00000042135,ENSMUST00000145294,ENSMUST00000135344,ENSMUST00000140972,ENSMUST00000125247,ENSMUST00000122887,ENSMUST00000134509
ENSMUSG00000004961	6925.32	-3.69152e-05	0.00275097	0.724396	1	7	Syt5	protein_coding	ENSMUST00000206933,ENSMUST00000206023,ENSMUST00000065957
ENSMUSG00000004980	18230.4	-5.81968e-05	0.00272841	0.611625	1	6	Hnrnpa2b1	protein_coding	ENSMUST00000205204,ENSMUST00000203220,ENSMUST00000203253,ENSMUST00000204090,ENSMUST00000203655,ENSMUST00000204902,ENSMUST00000090002,ENSMUST00000204188,ENSMUST00000203954,ENSMUST00000204885,ENSMUST00000069949,ENSMUST00000114459,ENSMUST00000204158
ENSMUSG00000004988	0.814793	5.09351e-05	0.0178254	0.747359	1	6	Fxyd4	protein_coding	ENSMUST00000203066,ENSMUST00000203842,ENSMUST00000203082,ENSMUST00000005114,ENSMUST00000203921,ENSMUST00000203433,ENSMUST00000205111,ENSMUST00000204214,ENSMUST00000204950
ENSMUSG00000004994	537.186	-3.33941e-05	0.00311568	0.694403	1	8	Ccdc130	protein_coding	ENSMUST00000164476,ENSMUST00000098578,ENSMUST00000005120,ENSMUST00000166728,ENSMUST00000172320,ENSMUST00000163993,ENSMUST00000166285
ENSMUSG00000004996	545.079	-6.14744e-05	0.00352573	0.487522	1	8	Mri1	protein_coding	ENSMUST00000126435,ENSMUST00000005122,ENSMUST00000140850,ENSMUST00000125498,ENSMUST00000127747
ENSMUSG00000005034	23704.6	0.000176861	0.00466363	0.13831	1	3	Prkacb	protein_coding	ENSMUST00000144369,ENSMUST00000106138,ENSMUST00000106137,ENSMUST00000102515,ENSMUST00000197616,ENSMUST00000196344,ENSMUST00000005164,ENSMUST00000199722
ENSMUSG00000005043	301.196	2.71184e-06	0.0030518	0.973904	1	11	Sgsh	protein_coding	ENSMUST00000126132,ENSMUST00000141540,ENSMUST00000005173,ENSMUST00000100172,ENSMUST00000136523,ENSMUST00000133507
ENSMUSG00000005045	16062.7	-9.10679e-05	0.00279777	0.432144	1	4	Chd5	protein_coding	ENSMUST00000164662,ENSMUST00000136134,ENSMUST00000124423,ENSMUST00000005175,ENSMUST00000030775
ENSMUSG00000005054	594.253	-2.17339e-05	0.00291544	0.804958	1	10	Cstb	protein_coding	ENSMUST00000005185
ENSMUSG00000005057	283.137	-0.00064552	0.0129168	0.0300178	1	5	Sh2b2	protein_coding	ENSMUST00000196397,ENSMUST00000005188,ENSMUST00000196447,ENSMUST00000196245,ENSMUST00000197324
ENSMUSG00000005069	2391.47	-0.000157726	0.00350785	0.173679	1	6	Pex5	protein_coding	ENSMUST00000150899,ENSMUST00000035861,ENSMUST00000080557,ENSMUST00000156415,ENSMUST00000150812,ENSMUST00000112532,ENSMUST00000112531,ENSMUST00000112530
ENSMUSG00000005078	1740.7	0.000247032	0.00423868	0.0769723	1	12	Jkamp	protein_coding	ENSMUST00000125764,ENSMUST00000134041,ENSMUST00000117449,ENSMUST00000132371,ENSMUST00000152381,ENSMUST00000057257,ENSMUST00000145752
ENSMUSG00000005087	207.95	-7.62949e-05	0.0104398	0.693197	1	2	Cd44	protein_coding	ENSMUST00000111198,ENSMUST00000005218,ENSMUST00000099673,ENSMUST00000111190,ENSMUST00000111191,ENSMUST00000111192,ENSMUST00000111194,ENSMUST00000060516,ENSMUST00000124624
ENSMUSG00000005089	151862	-6.8465e-05	0.00266209	0.62143	1	2	Slc1a2	protein_coding	ENSMUST00000111213,ENSMUST00000111212,ENSMUST00000137466,ENSMUST00000128622,ENSMUST00000136488,ENSMUST00000136221,ENSMUST00000123759,ENSMUST00000005220,ENSMUST00000080210,ENSMUST00000154446,ENSMUST00000145921,ENSMUST00000125085
ENSMUSG00000005102	1375.39	-0.000124235	0.0034409	0.240741	1	2	Eif2ak4	protein_coding	ENSMUST00000110874,ENSMUST00000102527,ENSMUST00000005233,ENSMUST00000110869,ENSMUST00000110877,ENSMUST00000110870,ENSMUST00000110872,ENSMUST00000125281
ENSMUSG00000005103	6983.16	-2.83936e-06	0.00269856	0.97959	1	5	Wdr1	protein_coding	ENSMUST00000202199,ENSMUST00000201330,ENSMUST00000201538,ENSMUST00000202496,ENSMUST00000201456,ENSMUST00000202766,ENSMUST00000201260,ENSMUST00000005234,ENSMUST00000201150,ENSMUST00000200909,ENSMUST00000201059
ENSMUSG00000005107	54.7946	-1.58669e-06	0.00723457	0.991492	1	5	Slc2a9	protein_coding	ENSMUST00000067886,ENSMUST00000143758,ENSMUST00000156272,ENSMUST00000147664,ENSMUST00000156076,ENSMUST00000129099,ENSMUST00000122970,ENSMUST00000155634,ENSMUST00000005238,ENSMUST00000140462,ENSMUST00000144290,ENSMUST00000067872
ENSMUSG00000005124	204.239	-0.000708667	0.0214949	0.0763259	1	15	Wisp1	protein_coding	ENSMUST00000005255,ENSMUST00000147079,ENSMUST00000118823,ENSMUST00000133863
ENSMUSG00000005125	3839.88	6.46765e-05	0.00448243	0.504824	1	15	Ndrg1	protein_coding	ENSMUST00000172447,ENSMUST00000168979,ENSMUST00000165966,ENSMUST00000168542,ENSMUST00000171266,ENSMUST00000170903,ENSMUST00000166420,ENSMUST00000005256,ENSMUST00000171569,ENSMUST00000167817,ENSMUST00000164070,ENSMUST00000164675,ENSMUST00000163496
ENSMUSG00000005131	8.7332	-0.000150456	0.0109445	0.458087	1	9	4930550C14Rik	protein_coding	ENSMUST00000005262
ENSMUSG00000005142	2090.28	-0.000216596	0.00306962	0.133932	1	8	Man2b1	protein_coding	ENSMUST00000211223,ENSMUST00000211379,ENSMUST00000209361,ENSMUST00000209264,ENSMUST00000210991,ENSMUST00000034121
ENSMUSG00000005148	290.199	0.000244343	0.008593	0.147442	1	14	Klf5	protein_coding	ENSMUST00000005279
ENSMUSG00000005150	898.142	-0.000241227	0.00428834	0.080054	1	8	Wdr83	protein_coding	ENSMUST00000131909,ENSMUST00000146900,ENSMUST00000093357,ENSMUST00000135463,ENSMUST00000152186,ENSMUST00000142201,ENSMUST00000136696,ENSMUST00000145880,ENSMUST00000149050,ENSMUST00000152785
ENSMUSG00000005161	7265.24	1.79837e-05	0.0027448	0.860122	1	8	Prdx2	protein_coding	ENSMUST00000125893,ENSMUST00000138748,ENSMUST00000127215,ENSMUST00000164807,ENSMUST00000109733,ENSMUST00000005292,ENSMUST00000109734,ENSMUST00000143402
ENSMUSG00000005198	3518.01	0.000160253	0.00297364	0.213278	1	11	Polr2a	protein_coding	ENSMUST00000071213,ENSMUST00000156588,ENSMUST00000151586,ENSMUST00000058470
ENSMUSG00000005202	0.559901	4.47644e-06	0.0175703	0.977038	1	11	Shbg	protein_coding	ENSMUST00000137159,ENSMUST00000005334
ENSMUSG00000005204	3524.64	-0.00011357	0.0028875	0.330404	1	11	Senp3	protein_coding	ENSMUST00000135372,ENSMUST00000153516,ENSMUST00000142206,ENSMUST00000005336,ENSMUST00000066760,ENSMUST00000130440,ENSMUST00000134942,ENSMUST00000123084,ENSMUST00000128355
ENSMUSG00000005220	12.3058	-0.000141127	0.0104993	0.473666	1	5	Corin	protein_coding	ENSMUST00000176320,ENSMUST00000176974,ENSMUST00000167460,ENSMUST00000005352,ENSMUST00000177290,ENSMUST00000176439,ENSMUST00000175766
ENSMUSG00000005225	817.931	-0.000327462	0.00495192	0.0438455	1	6	Plekha8	protein_coding	ENSMUST00000101385,ENSMUST00000119706
ENSMUSG00000005232	0.0560101	0	0.0244039	1	1	2	G6pc2	protein_coding	ENSMUST00000005364,ENSMUST00000151953,ENSMUST00000112317,ENSMUST00000129288
ENSMUSG00000005233	16.5418	-0.000507371	0.017609	0.117273	1	2	Spc25	protein_coding	ENSMUST00000112320,ENSMUST00000167875,ENSMUST00000149401,ENSMUST00000005365,ENSMUST00000149045,ENSMUST00000127243,ENSMUST00000150505,ENSMUST00000126638,ENSMUST00000149643
ENSMUSG00000005237	183.596	-0.000107359	0.00517428	0.323466	1	11	Dnah2	protein_coding	ENSMUST00000151811,ENSMUST00000035539,ENSMUST00000108659,ENSMUST00000154985,ENSMUST00000208777,ENSMUST00000149991
ENSMUSG00000005251	16.015	0.000165735	0.0109789	0.41666	1	16	Ripk4	protein_coding	ENSMUST00000113743,ENSMUST00000019386
ENSMUSG00000005262	2924.5	0.000167219	0.00298387	0.20096	1	16	Ufd1l	protein_coding	ENSMUST00000172451,ENSMUST00000168822,ENSMUST00000172013,ENSMUST00000166352,ENSMUST00000164795,ENSMUST00000005394,ENSMUST00000115578,ENSMUST00000170325,ENSMUST00000171789,ENSMUST00000163695
ENSMUSG00000005267	733.386	-0.000113561	0.00285466	0.339778	1	11	Zfp287	protein_coding	ENSMUST00000127732,ENSMUST00000128370,ENSMUST00000150336,ENSMUST00000149228,ENSMUST00000185656,ENSMUST00000005399
ENSMUSG00000005268	82.0207	8.2711e-05	0.00874221	0.630154	1	15	Prlr	protein_coding	ENSMUST00000148257,ENSMUST00000128450,ENSMUST00000130720,ENSMUST00000138135,ENSMUST00000124470,ENSMUST00000132361,ENSMUST00000127467,ENSMUST00000128921,ENSMUST00000145428,ENSMUST00000137867,ENSMUST00000134410,ENSMUST00000005400
ENSMUSG00000005299	3849.38	-2.78397e-05	0.00264156	0.844479	1	5	Letm1	protein_coding	ENSMUST00000149886,ENSMUST00000201981,ENSMUST00000200827,ENSMUST00000144071,ENSMUST00000005431,ENSMUST00000148451
ENSMUSG00000005312	7532.43	0.000217547	0.00348964	0.108546	1	13	Ubqln1	protein_coding	ENSMUST00000058735,ENSMUST00000076454
ENSMUSG00000005320	5.53528	-5.26414e-05	0.0112126	0.789904	1	13	Fgfr4	protein_coding	ENSMUST00000162167,ENSMUST00000162967,ENSMUST00000005452
ENSMUSG00000005338	20458.7	3.29507e-05	0.00265995	0.800123	1	1	Cadm3	protein_coding	ENSMUST00000136540,ENSMUST00000126963,ENSMUST00000111220,ENSMUST00000005470,ENSMUST00000157032
ENSMUSG00000005354	4529.08	-0.000106418	0.00271341	0.429547	1	15	Txn2	protein_coding	ENSMUST00000173631,ENSMUST00000005487,ENSMUST00000174468,ENSMUST00000109747,ENSMUST00000173561,ENSMUST00000174529,ENSMUST00000100486,ENSMUST00000109748
ENSMUSG00000005355	0.92474	-7.28583e-05	0.0167659	0.665615	1	10	Casp14	protein_coding	ENSMUST00000005488
ENSMUSG00000005357	325.615	-6.18022e-06	0.00295786	0.942073	1	10	Slc1a6	protein_coding	ENSMUST00000005490
ENSMUSG00000005360	31102.7	-0.000394388	0.00474584	0.0301632	1	15	Slc1a3	protein_coding	ENSMUST00000133309,ENSMUST00000129325,ENSMUST00000005493,ENSMUST00000125997,ENSMUST00000153455,ENSMUST00000126747,ENSMUST00000128879,ENSMUST00000157065
ENSMUSG00000005362	2504.25	0.000161445	0.00470219	0.161831	1	6	Crbn	protein_coding	ENSMUST00000013882,ENSMUST00000113239,ENSMUST00000151484,ENSMUST00000147087,ENSMUST00000204230
ENSMUSG00000005364	0.631068	1.70357e-06	0.0189556	0.990934	1	6	Il5ra	protein_coding	ENSMUST00000204659,ENSMUST00000205004,ENSMUST00000167925
ENSMUSG00000005370	883.744	-5.46189e-05	0.00279587	0.599028	1	17	Msh6	protein_coding	ENSMUST00000005503
ENSMUSG00000005371	5793.53	3.40054e-05	0.00270587	0.76353	1	17	Fbxo11	protein_coding	ENSMUST00000005504,ENSMUST00000135639,ENSMUST00000130379,ENSMUST00000127334
ENSMUSG00000005373	149.86	-0.000213118	0.0069399	0.137946	1	5	Mlxipl	protein_coding	ENSMUST00000141770,ENSMUST00000005507,ENSMUST00000201977,ENSMUST00000153519,ENSMUST00000123370,ENSMUST00000128691,ENSMUST00000202431,ENSMUST00000142385,ENSMUST00000154840,ENSMUST00000129008
ENSMUSG00000005374	1295.16	6.82553e-05	0.00273872	0.556209	1	5	Tbl2	protein_coding	ENSMUST00000152013,ENSMUST00000201780,ENSMUST00000139565,ENSMUST00000153183,ENSMUST00000005508
ENSMUSG00000005378	1071.9	-0.00027031	0.00608564	0.0713132	1	5	Wbscr22	protein_coding	ENSMUST00000148549,ENSMUST00000201554,ENSMUST00000202478,ENSMUST00000071677,ENSMUST00000129691,ENSMUST00000141765,ENSMUST00000134180,ENSMUST00000141309,ENSMUST00000147756,ENSMUST00000129013,ENSMUST00000149108,ENSMUST00000111205,ENSMUST00000144891,ENSMUST00000085984,ENSMUST00000151551
ENSMUSG00000005397	278.307	-8.41419e-05	0.00549559	0.455035	1	13	Nid1	protein_coding	ENSMUST00000005532
ENSMUSG00000005410	239.602	2.98276e-05	0.00373253	0.729105	1	8	Mcm5	protein_coding	ENSMUST00000212811,ENSMUST00000212426,ENSMUST00000212648,ENSMUST00000164309,ENSMUST00000211912
ENSMUSG00000005413	187.311	-0.000186224	0.00772013	0.215874	1	8	Hmox1	protein_coding	ENSMUST00000159631,ENSMUST00000005548
ENSMUSG00000005417	16657.6	-7.92816e-05	0.00277629	0.48766	1	11	Mprip	protein_coding	ENSMUST00000138234,ENSMUST00000153531,ENSMUST00000116371,ENSMUST00000108751,ENSMUST00000132620,ENSMUST00000072031,ENSMUST00000133861,ENSMUST00000156111,ENSMUST00000066330
ENSMUSG00000005442	8631.52	-6.8018e-05	0.00304406	0.472692	1	7	Cic	protein_coding	ENSMUST00000169743,ENSMUST00000165742,ENSMUST00000164440,ENSMUST00000163320,ENSMUST00000163901,ENSMUST00000164820,ENSMUST00000169392,ENSMUST00000005578,ENSMUST00000167162,ENSMUST00000168956,ENSMUST00000165239,ENSMUST00000169266,ENSMUST00000167379,ENSMUST00000163819,ENSMUST00000170500
ENSMUSG00000005447	364.462	2.83944e-05	0.00374867	0.741984	1	7	Pafah1b3	protein_coding	ENSMUST00000149634,ENSMUST00000140093,ENSMUST00000005583,ENSMUST00000108410,ENSMUST00000155118,ENSMUST00000148828,ENSMUST00000148150
ENSMUSG00000005465	22.663	2.96634e-05	0.0103557	0.876575	1	8	Il27ra	protein_coding	ENSMUST00000210790,ENSMUST00000210245,ENSMUST00000005601
ENSMUSG00000005469	7277.06	4.42074e-05	0.00275552	0.676315	1	8	Prkaca	protein_coding	ENSMUST00000005606,ENSMUST00000211558
ENSMUSG00000005470	24.4347	-5.38184e-05	0.00748255	0.722771	1	8	Asf1b	protein_coding	ENSMUST00000005607,ENSMUST00000124174,ENSMUST00000124913
ENSMUSG00000005474	0.113763	0	0.0244039	1	1	5	Myl10	protein_coding	ENSMUST00000197849,ENSMUST00000197186,ENSMUST00000005611,ENSMUST00000196436,ENSMUST00000196068,ENSMUST00000199074
ENSMUSG00000005481	625.667	-8.35421e-05	0.00385054	0.372961	1	8	Ddx39	protein_coding	ENSMUST00000138789,ENSMUST00000140521,ENSMUST00000109810,ENSMUST00000172396,ENSMUST00000127505,ENSMUST00000212949,ENSMUST00000019576
ENSMUSG00000005483	2796.58	-0.000159592	0.00503682	0.171115	1	8	Dnajb1	protein_coding	ENSMUST00000005620,ENSMUST00000212300
ENSMUSG00000005493	2.17598	-0.000270054	0.0183993	0.230582	1	3	Msh4	protein_coding	ENSMUST00000186220,ENSMUST00000191606,ENSMUST00000189189,ENSMUST00000005630,ENSMUST00000190449,ENSMUST00000191083,ENSMUST00000188338,ENSMUST00000191504
ENSMUSG00000005501	1171.62	-4.57203e-05	0.00277344	0.65979	1	1	Usp40	protein_coding	ENSMUST00000186315,ENSMUST00000040783,ENSMUST00000187871,ENSMUST00000189409,ENSMUST00000189586,ENSMUST00000186670,ENSMUST00000190446,ENSMUST00000188332,ENSMUST00000187758
ENSMUSG00000005503	0.0618533	-2.11396e-05	0.0245158	0.878275	1	6	Evx1	protein_coding	ENSMUST00000129243,ENSMUST00000031787
ENSMUSG00000005505	1327.95	0.000119395	0.00304959	0.283898	1	2	Kbtbd4	protein_coding	ENSMUST00000140945,ENSMUST00000124284,ENSMUST00000111464,ENSMUST00000155372,ENSMUST00000090682
ENSMUSG00000005506	10720.9	5.54953e-05	0.00270989	0.637596	1	2	Celf1	protein_coding	ENSMUST00000005643,ENSMUST00000068747,ENSMUST00000111448,ENSMUST00000111452,ENSMUST00000150546,ENSMUST00000111455,ENSMUST00000111451,ENSMUST00000177642,ENSMUST00000154442,ENSMUST00000068726,ENSMUST00000133657,ENSMUST00000127385,ENSMUST00000127580,ENSMUST00000111449
ENSMUSG00000005510	2694.22	5.67006e-05	0.00265124	0.688214	1	2	Ndufs3	protein_coding	ENSMUST00000005647,ENSMUST00000140248,ENSMUST00000152059,ENSMUST00000139400,ENSMUST00000144683,ENSMUST00000123426
ENSMUSG00000005514	2809.24	-0.00012617	0.00359039	0.231177	1	5	Por	protein_coding	ENSMUST00000005651,ENSMUST00000153500,ENSMUST00000150058,ENSMUST00000153515,ENSMUST00000127096,ENSMUST00000149684,ENSMUST00000147515,ENSMUST00000122113,ENSMUST00000132084
ENSMUSG00000005533	3147.6	-0.000152904	0.00418689	0.171863	1	7	Igf1r	protein_coding	ENSMUST00000207621,ENSMUST00000208871,ENSMUST00000005671,ENSMUST00000207487,ENSMUST00000208348,ENSMUST00000208731
ENSMUSG00000005534	2696.9	0.00012709	0.00287369	0.299495	1	8	Insr	protein_coding	ENSMUST00000207100,ENSMUST00000207295,ENSMUST00000208839,ENSMUST00000139504,ENSMUST00000091291
ENSMUSG00000005540	1.4531	-0.000144199	0.0181677	0.421232	1	8	Fcer2a	protein_coding	ENSMUST00000207635,ENSMUST00000005678,ENSMUST00000208492,ENSMUST00000208145,ENSMUST00000207463,ENSMUST00000208438,ENSMUST00000208603,ENSMUST00000207327
ENSMUSG00000005547	1.39042	0.000286652	0.0248163	0.172339	1	7	Cyp2a5	protein_coding	ENSMUST00000168869,ENSMUST00000005685,ENSMUST00000169007,ENSMUST00000165641,ENSMUST00000170631
ENSMUSG00000005553	18.8989	-1.85859e-05	0.00762291	0.904738	1	7	Atp4a	protein_coding	ENSMUST00000170371,ENSMUST00000171014,ENSMUST00000167761,ENSMUST00000165410,ENSMUST00000005692
ENSMUSG00000005566	4928.31	-6.92935e-05	0.00271771	0.565103	1	7	Trim28	protein_coding	ENSMUST00000129122,ENSMUST00000148354,ENSMUST00000005705,ENSMUST00000128951,ENSMUST00000149061,ENSMUST00000123778,ENSMUST00000123603,ENSMUST00000125136,ENSMUST00000142421,ENSMUST00000209577
ENSMUSG00000005575	5155.03	-1.4071e-05	0.00269769	0.899977	1	7	Ube2m	protein_coding	ENSMUST00000138357,ENSMUST00000125964,ENSMUST00000123541,ENSMUST00000165394,ENSMUST00000005714,ENSMUST00000126827,ENSMUST00000131837,ENSMUST00000156389
ENSMUSG00000005580	2731.41	9.36027e-05	0.004129	0.33494	1	16	Adcy9	protein_coding	ENSMUST00000005719,ENSMUST00000117801,ENSMUST00000120080
ENSMUSG00000005583	29220.9	0.000122871	0.00541699	0.278016	1	13	Mef2c	protein_coding	ENSMUST00000198916,ENSMUST00000198217,ENSMUST00000197681,ENSMUST00000199019,ENSMUST00000200123,ENSMUST00000199432,ENSMUST00000199105,ENSMUST00000196493,ENSMUST00000199450,ENSMUST00000195984,ENSMUST00000197938,ENSMUST00000005722,ENSMUST00000199262,ENSMUST00000197022,ENSMUST00000197145,ENSMUST00000197146,ENSMUST00000195904,ENSMUST00000198199,ENSMUST00000199167,ENSMUST00000200138,ENSMUST00000196730,…
ENSMUSG00000005609	2624.46	1.33993e-05	0.00274586	0.894807	1	7	Ctr9	protein_coding	ENSMUST00000005749,ENSMUST00000157025,ENSMUST00000140220,ENSMUST00000143818,ENSMUST00000123681,ENSMUST00000146709,ENSMUST00000146558,ENSMUST00000152019,ENSMUST00000209912
ENSMUSG00000005610	26256.7	0.000118078	0.00284371	0.330997	1	7	Eif4g2	protein_coding	ENSMUST00000162415,ENSMUST00000160966,ENSMUST00000162394,ENSMUST00000161682,ENSMUST00000159465,ENSMUST00000159305,ENSMUST00000160552,ENSMUST00000160132,ENSMUST00000161079,ENSMUST00000161158,ENSMUST00000161051,ENSMUST00000163014,ENSMUST00000161736,ENSMUST00000161790
ENSMUSG00000005611	108.218	3.40461e-05	0.00512142	0.753415	1	7	Mrvi1	protein_coding	ENSMUST00000149923,ENSMUST00000005751,ENSMUST00000127935,ENSMUST00000125758,ENSMUST00000154466,ENSMUST00000135590,ENSMUST00000142368
ENSMUSG00000005615	1817.78	0.000112743	0.00311782	0.293032	1	16	Pcyt1a	protein_coding	ENSMUST00000141421,ENSMUST00000141772,ENSMUST00000115137,ENSMUST00000104893,ENSMUST00000115140,ENSMUST00000079791,ENSMUST00000123199
ENSMUSG00000005621	1650.47	-0.000139185	0.00337705	0.211471	1	7	Zfp592	protein_coding	ENSMUST00000125137,ENSMUST00000107353,ENSMUST00000149508,ENSMUST00000176477
ENSMUSG00000005625	3542.27	-4.55389e-05	0.0026977	0.699907	1	3	Psmd4	protein_coding	ENSMUST00000143688,ENSMUST00000136868,ENSMUST00000107237,ENSMUST00000071664,ENSMUST00000117355,ENSMUST00000140280,ENSMUST00000147960,ENSMUST00000140348
ENSMUSG00000005628	12.905	-5.06761e-05	0.00879802	0.769877	1	3	Tmod4	protein_coding	ENSMUST00000130545,ENSMUST00000005769,ENSMUST00000107227,ENSMUST00000149898,ENSMUST00000135867,ENSMUST00000131597
ENSMUSG00000005640	20.6077	-7.566e-05	0.00969119	0.68295	1	3	Insrr	protein_coding	ENSMUST00000107582,ENSMUST00000166771,ENSMUST00000166866,ENSMUST00000029711
ENSMUSG00000005649	4.35268	-0.00016769	0.0136186	0.44358	1	7	Cabp5	protein_coding	ENSMUST00000117400,ENSMUST00000005791,ENSMUST00000152995
ENSMUSG00000005656	1428.16	7.56827e-05	0.00289955	0.461428	1	12	Snx6	protein_coding	ENSMUST00000005798
ENSMUSG00000005667	237.988	-8.90012e-05	0.00660579	0.50212	1	6	Mthfd2	protein_coding	ENSMUST00000141044,ENSMUST00000203847,ENSMUST00000141193,ENSMUST00000005810,ENSMUST00000139802,ENSMUST00000204472,ENSMUST00000203375
ENSMUSG00000005672	2687.34	8.8981e-05	0.00454959	0.372216	1	5	Kit	protein_coding	ENSMUST00000136002,ENSMUST00000202167,ENSMUST00000151357,ENSMUST00000201240,ENSMUST00000148993,ENSMUST00000005815,ENSMUST00000144270,ENSMUST00000143221
ENSMUSG00000005674	2866.05	-0.000304551	0.00333019	0.0673175	1	1	Tomm40l	protein_coding	ENSMUST00000147246,ENSMUST00000154106,ENSMUST00000111327,ENSMUST00000111326,ENSMUST00000138184,ENSMUST00000005817,ENSMUST00000143405,ENSMUST00000130529
ENSMUSG00000005677	14.5685	-0.000156773	0.01109	0.44401	1	1	Nr1i3	protein_coding	ENSMUST00000152865,ENSMUST00000111328,ENSMUST00000149404,ENSMUST00000075469,ENSMUST00000005820,ENSMUST00000137298,ENSMUST00000155126,ENSMUST00000133075
ENSMUSG00000005681	21.7973	-0.000621731	0.0189208	0.0859949	1	1	Apoa2	protein_coding	ENSMUST00000005824,ENSMUST00000111319,ENSMUST00000111321,ENSMUST00000111320
ENSMUSG00000005682	1209.13	-8.91913e-05	0.00372563	0.346641	1	10	Pan2	protein_coding	ENSMUST00000005825
ENSMUSG00000005683	12069.7	8.36852e-05	0.0026275	0.623769	1	10	Cs	protein_coding	ENSMUST00000005826
ENSMUSG00000005686	989.176	-3.69649e-05	0.00277073	0.716866	1	7	Ampd3	protein_coding	ENSMUST00000148292,ENSMUST00000143786,ENSMUST00000106686,ENSMUST00000005829,ENSMUST00000176487,ENSMUST00000147587,ENSMUST00000170374
ENSMUSG00000005687	2231.07	-3.29604e-05	0.00266216	0.798246	1	3	Bcas2	protein_coding	ENSMUST00000135017,ENSMUST00000139489,ENSMUST00000136937,ENSMUST00000005830,ENSMUST00000155520,ENSMUST00000147042
ENSMUSG00000005696	3.90635	-0.000562305	0.0245088	0.0758839	1	X	Sh2d1a	protein_coding	ENSMUST00000005839,ENSMUST00000129855,ENSMUST00000101619,ENSMUST00000115070,ENSMUST00000153948,ENSMUST00000189753,ENSMUST00000128393
ENSMUSG00000005698	3035.42	-2.62794e-05	0.00269485	0.818552	1	8	Ctcf	protein_coding	ENSMUST00000005841,ENSMUST00000128510,ENSMUST00000137735,ENSMUST00000132679,ENSMUST00000156436,ENSMUST00000129388
ENSMUSG00000005699	897.951	-1.54386e-05	0.00293169	0.858496	1	8	Pard6a	protein_coding	ENSMUST00000212634,ENSMUST00000212430,ENSMUST00000093195,ENSMUST00000098444,ENSMUST00000211888,ENSMUST00000212972,ENSMUST00000212352
ENSMUSG00000005705	2.78741	1.27126e-05	0.0138469	0.946464	1	8	Agrp	protein_coding	ENSMUST00000194654,ENSMUST00000194091,ENSMUST00000005849
ENSMUSG00000005716	2214.05	0.000150544	0.00604998	0.225035	1	15	Pvalb	protein_coding	ENSMUST00000005860,ENSMUST00000120592
ENSMUSG00000005718	113.807	-4.72832e-05	0.00408274	0.603501	1	16	Tfap4	protein_coding	ENSMUST00000005862
ENSMUSG00000005732	1839.61	-6.69448e-05	0.00270101	0.588503	1	16	Ranbp1	protein_coding	ENSMUST00000123073,ENSMUST00000052325,ENSMUST00000115645,ENSMUST00000134035
ENSMUSG00000005763	3.50124	-4.28625e-05	0.0125898	0.829117	1	1	Cd247	protein_coding	ENSMUST00000027849,ENSMUST00000162411,ENSMUST00000159070,ENSMUST00000161559,ENSMUST00000187313,ENSMUST00000086002,ENSMUST00000161971,ENSMUST00000178336,ENSMUST00000005907
ENSMUSG00000005774	1220.65	9.82771e-05	0.00399076	0.313177	1	3	Rfx5	protein_coding	ENSMUST00000107254,ENSMUST00000107260,ENSMUST00000140331,ENSMUST00000029772,ENSMUST00000107253,ENSMUST00000152869,ENSMUST00000145472,ENSMUST00000144132,ENSMUST00000148803,ENSMUST00000147237,ENSMUST00000107255,ENSMUST00000142311,ENSMUST00000142708,ENSMUST00000137088,ENSMUST00000145031,ENSMUST00000140294,ENSMUST00000132393
ENSMUSG00000005779	3865.92	-1.79303e-05	0.00272064	0.866443	1	3	Psmb4	protein_coding	ENSMUST00000005923,ENSMUST00000134133,ENSMUST00000200513,ENSMUST00000133412,ENSMUST00000136143
ENSMUSG00000005802	3761.16	0.00099967	0.0156822	0.0143896	1	2	Slc30a4	protein_coding	ENSMUST00000005952,ENSMUST00000099457
ENSMUSG00000005803	185.406	5.33679e-07	0.00318557	0.994792	1	2	Sqrdl	protein_coding	ENSMUST00000147475,ENSMUST00000124460,ENSMUST00000005953,ENSMUST00000176343,ENSMUST00000141698,ENSMUST00000147310,ENSMUST00000126403,ENSMUST00000176999,ENSMUST00000110506
ENSMUSG00000005804	1103.6	7.92507e-05	0.00297897	0.429431	1	2	Bloc1s6	protein_coding	ENSMUST00000005954,ENSMUST00000146449,ENSMUST00000129690,ENSMUST00000148460,ENSMUST00000127595,ENSMUST00000145037
ENSMUSG00000005813	1849.42	-8.80849e-05	0.00276428	0.458898	1	3	Metap1	protein_coding	ENSMUST00000195910,ENSMUST00000197531,ENSMUST00000029804,ENSMUST00000198492,ENSMUST00000199303,ENSMUST00000198700,ENSMUST00000200365
ENSMUSG00000005823	1023.66	-8.45948e-05	0.0026997	0.515817	1	17	Gpr108	protein_coding	ENSMUST00000005975
ENSMUSG00000005824	0.323883	-5.24823e-05	0.0240207	0.713929	1	17	Tnfsf14	protein_coding	ENSMUST00000005976
ENSMUSG00000005836	2.25241	7.66052e-05	0.013993	0.694802	1	18	Gata6	protein_coding	ENSMUST00000047762
ENSMUSG00000005846	2110.15	2.07119e-05	0.00276514	0.834969	1	16	Rsl1d1	protein_coding	ENSMUST00000129962,ENSMUST00000124454,ENSMUST00000119953
ENSMUSG00000005864	20.92	0.000311273	0.0129945	0.197587	1	X	Cnga2	protein_coding	ENSMUST00000145642,ENSMUST00000006020
ENSMUSG00000005871	17813	6.0351e-05	0.00300939	0.518459	1	18	Apc	protein_coding	ENSMUST00000171187,ENSMUST00000170195,ENSMUST00000167136,ENSMUST00000163295,ENSMUST00000066133,ENSMUST00000115781,ENSMUST00000165590,ENSMUST00000079362,ENSMUST00000170023
ENSMUSG00000005873	15955.9	0.000105952	0.00315297	0.309032	1	18	Reep5	protein_coding	ENSMUST00000006027
ENSMUSG00000005881	3600.1	-0.000181578	0.00284406	0.20945	1	2	Ergic3	protein_coding	ENSMUST00000142859,ENSMUST00000150970,ENSMUST00000088650,ENSMUST00000155370,ENSMUST00000006035,ENSMUST00000137545,ENSMUST00000130793,ENSMUST00000149381,ENSMUST00000152568,ENSMUST00000144707
ENSMUSG00000005882	2213.51	6.4692e-05	0.00276656	0.558385	1	2	Uqcc1	protein_coding	ENSMUST00000162258,ENSMUST00000161484,ENSMUST00000109632,ENSMUST00000141501,ENSMUST00000142655,ENSMUST00000006036,ENSMUST00000109636,ENSMUST00000109631,ENSMUST00000152766,ENSMUST00000139232,ENSMUST00000123790,ENSMUST00000146995,ENSMUST00000136933,ENSMUST00000152818,ENSMUST00000133726,ENSMUST00000151078,ENSMUST00000155680,ENSMUST00000162749,ENSMUST00000159238
ENSMUSG00000005883	18.9056	-0.000108717	0.009487	0.551696	1	2	Spo11	protein_coding	ENSMUST00000109125,ENSMUST00000109126,ENSMUST00000144044,ENSMUST00000050442,ENSMUST00000156471
ENSMUSG00000005886	5123.45	0.000149352	0.00312071	0.211994	1	1	Ncoa2	protein_coding	ENSMUST00000143603,ENSMUST00000146784,ENSMUST00000133232,ENSMUST00000006037,ENSMUST00000185275,ENSMUST00000139970,ENSMUST00000145280,ENSMUST00000081713,ENSMUST00000147927,ENSMUST00000068304,ENSMUST00000124088
ENSMUSG00000005893	6352.04	0.000102896	0.00289399	0.360252	1	6	Nr2c2	protein_coding	ENSMUST00000204349,ENSMUST00000113463,ENSMUST00000113460,ENSMUST00000133133,ENSMUST00000133321,ENSMUST00000146175,ENSMUST00000204661,ENSMUST00000204497
ENSMUSG00000005897	507.327	0.000171887	0.00401003	0.143795	1	10	Nr2c1	protein_coding	ENSMUST00000092213,ENSMUST00000105290,ENSMUST00000099343
ENSMUSG00000005899	4051.24	-0.000207842	0.00667487	0.137597	1	16	Smpd4	protein_coding	ENSMUST00000170401,ENSMUST00000006053,ENSMUST00000169662,ENSMUST00000163592,ENSMUST00000166322,ENSMUST00000090159,ENSMUST00000163997,ENSMUST00000163476,ENSMUST00000172182,ENSMUST00000167592,ENSMUST00000165092,ENSMUST00000170117,ENSMUST00000170273,ENSMUST00000166091,ENSMUST00000168101,ENSMUST00000167217,ENSMUST00000171435,ENSMUST00000087486,ENSMUST00000167362,ENSMUST00000170996,ENSMUST00000165363,…
ENSMUSG00000005907	1145.93	-5.16964e-05	0.00298278	0.573772	1	5	Pex1	protein_coding	ENSMUST00000121291,ENSMUST00000199035,ENSMUST00000196692,ENSMUST00000126545,ENSMUST00000143132,ENSMUST00000199213,ENSMUST00000195894,ENSMUST00000196124,ENSMUST00000196432,ENSMUST00000197167,ENSMUST00000006061,ENSMUST00000123268,ENSMUST00000142516,ENSMUST00000143959
ENSMUSG00000005917	270.524	4.6546e-05	0.00424554	0.617428	1	11	Otx1	protein_coding	ENSMUST00000147486,ENSMUST00000172395,ENSMUST00000006071
ENSMUSG00000005936	3293.48	-9.40875e-05	0.00275037	0.444852	1	17	Kctd20	protein_coding	ENSMUST00000168507,ENSMUST00000122163,ENSMUST00000153462,ENSMUST00000057174,ENSMUST00000150858,ENSMUST00000153831,ENSMUST00000118762,ENSMUST00000117672
ENSMUSG00000005947	10.3735	0.00013166	0.010467	0.502207	1	11	Itgae	protein_coding	ENSMUST00000102537,ENSMUST00000006101
ENSMUSG00000005949	856.954	-0.000102821	0.00293897	0.349959	1	11	Ctns	protein_coding	ENSMUST00000130101,ENSMUST00000108476,ENSMUST00000144658,ENSMUST00000150468,ENSMUST00000006103
ENSMUSG00000005950	40.7214	0.000160015	0.0105301	0.418874	1	11	P2rx5	protein_coding	ENSMUST00000006104,ENSMUST00000135202,ENSMUST00000136894
ENSMUSG00000005951	176.006	2.51506e-05	0.00340425	0.762439	1	11	Shpk	protein_coding	ENSMUST00000006105,ENSMUST00000131927
ENSMUSG00000005952	7.83015	-0.000336449	0.0172307	0.202247	1	11	Trpv1	protein_coding	ENSMUST00000108470,ENSMUST00000006106,ENSMUST00000102526,ENSMUST00000128113,ENSMUST00000138853
ENSMUSG00000005958	1272.43	-1.46043e-06	0.00412883	0.987261	1	16	Ephb3	protein_coding	ENSMUST00000006112,ENSMUST00000161063,ENSMUST00000160053,ENSMUST00000159575
ENSMUSG00000005968	92.612	3.88112e-05	0.00450395	0.68966	1	3	Tuft1	protein_coding	ENSMUST00000196733,ENSMUST00000196496,ENSMUST00000196655,ENSMUST00000200407,ENSMUST00000006123,ENSMUST00000198456
ENSMUSG00000005973	961.542	-3.59482e-05	0.00358009	0.672898	1	2	Rcn1	protein_coding	ENSMUST00000006128,ENSMUST00000127019
ENSMUSG00000005980	1.71426	-4.99925e-05	0.0152658	0.779014	1	16	Dnase1	protein_coding	ENSMUST00000149670,ENSMUST00000125961,ENSMUST00000176642,ENSMUST00000144792,ENSMUST00000137748,ENSMUST00000175755,ENSMUST00000006136,ENSMUST00000157044,ENSMUST00000132466,ENSMUST00000177337,ENSMUST00000120009
ENSMUSG00000005981	2781.02	4.24086e-05	0.00266459	0.743957	1	16	Trap1	protein_coding	ENSMUST00000150354,ENSMUST00000137945,ENSMUST00000138594,ENSMUST00000006137
ENSMUSG00000005982	3701.88	-2.0342e-05	0.00272741	0.847168	1	16	Naa60	protein_coding	ENSMUST00000186375,ENSMUST00000143537,ENSMUST00000150655,ENSMUST00000135093,ENSMUST00000151988,ENSMUST00000175809,ENSMUST00000176224,ENSMUST00000147949,ENSMUST00000140832,ENSMUST00000115860,ENSMUST00000006138,ENSMUST00000176625
ENSMUSG00000005983	175.123	-8.95871e-05	0.00399934	0.34878	1	16	1700037C18Rik	protein_coding	ENSMUST00000115859,ENSMUST00000177221,ENSMUST00000177519,ENSMUST00000006139,ENSMUST00000177323,ENSMUST00000123235
ENSMUSG00000005986	2458.28	-0.000120103	0.00321531	0.264315	1	19	Ankrd13d	protein_coding	ENSMUST00000169192,ENSMUST00000169653,ENSMUST00000163858,ENSMUST00000170283,ENSMUST00000166031,ENSMUST00000167215,ENSMUST00000056888
ENSMUSG00000005994	3.14156	0.000282477	0.0181681	0.224015	1	4	Tyrp1	protein_coding	ENSMUST00000102831,ENSMUST00000133932,ENSMUST00000006151,ENSMUST00000133655
ENSMUSG00000006005	5122.27	8.57567e-05	0.00280265	0.450039	1	1	Tpr	protein_coding	ENSMUST00000124484,ENSMUST00000151563,ENSMUST00000150752,ENSMUST00000147769,ENSMUST00000131701,ENSMUST00000141827,ENSMUST00000132257,ENSMUST00000124973,ENSMUST00000152967,ENSMUST00000130779,ENSMUST00000119161,ENSMUST00000132522,ENSMUST00000128417,ENSMUST00000138718
ENSMUSG00000006007	0.117357	2.48983e-05	0.0245589	0.857015	1	1	Pdc	protein_coding	ENSMUST00000165062,ENSMUST00000191228,ENSMUST00000186572,ENSMUST00000185698
ENSMUSG00000006010	2346.19	2.60215e-05	0.00275204	0.799008	1	1	BC003331	protein_coding	ENSMUST00000148389,ENSMUST00000097546,ENSMUST00000097547,ENSMUST00000111913,ENSMUST00000094477,ENSMUST00000150615,ENSMUST00000140112,ENSMUST00000006167,ENSMUST00000132809
ENSMUSG00000006014	177.233	-8.8841e-05	0.0102655	0.643903	1	1	Prg4	protein_coding	ENSMUST00000164600,ENSMUST00000111902,ENSMUST00000162367,ENSMUST00000161320,ENSMUST00000111901,ENSMUST00000161611,ENSMUST00000006171,ENSMUST00000159035
ENSMUSG00000006019	502.214	-8.43663e-05	0.00335366	0.372882	1	7	Dhx34	protein_coding	ENSMUST00000121123,ENSMUST00000128452,ENSMUST00000163968,ENSMUST00000133518,ENSMUST00000119102,ENSMUST00000094816,ENSMUST00000118795
ENSMUSG00000006021	822.36	-0.000117391	0.00318816	0.27356	1	7	Kptn	protein_coding	ENSMUST00000141430,ENSMUST00000152044,ENSMUST00000149255,ENSMUST00000006178,ENSMUST00000127584,ENSMUST00000130170,ENSMUST00000149388,ENSMUST00000129080
ENSMUSG00000006024	10335.8	5.03282e-05	0.00291488	0.593191	1	7	Napa	protein_coding	ENSMUST00000124563,ENSMUST00000127637,ENSMUST00000006181,ENSMUST00000132828,ENSMUST00000139507,ENSMUST00000150208,ENSMUST00000140640
ENSMUSG00000006050	2921.47	-6.72152e-06	0.0026576	0.958161	1	18	Sra1	protein_coding	ENSMUST00000173202,ENSMUST00000006209,ENSMUST00000001415,ENSMUST00000174125,ENSMUST00000173482,ENSMUST00000173875
ENSMUSG00000006056	0.332956	8.19796e-05	0.0247218	0.577817	1	11	Calcoco2	protein_coding	ENSMUST00000068686,ENSMUST00000097162
ENSMUSG00000006057	3709.74	2.83789e-05	0.00283518	0.762003	1	11	Atp5g1	protein_coding	ENSMUST00000090541,ENSMUST00000107684,ENSMUST00000107686,ENSMUST00000178611
ENSMUSG00000006058	1836.64	-0.000824304	0.00994378	0.00857106	1	11	Snf8	protein_coding	ENSMUST00000150946,ENSMUST00000107700,ENSMUST00000006217,ENSMUST00000145749,ENSMUST00000156524,ENSMUST00000156394
ENSMUSG00000006095	2389.65	-0.000173157	0.00285464	0.218518	1	7	Tbcb	protein_coding	ENSMUST00000006254,ENSMUST00000141608,ENSMUST00000169358
ENSMUSG00000006127	2031.79	0.000127542	0.00292889	0.285016	1	11	Inpp5k	protein_coding	ENSMUST00000150857,ENSMUST00000149134,ENSMUST00000129298,ENSMUST00000006286,ENSMUST00000136605,ENSMUST00000139856,ENSMUST00000130318
ENSMUSG00000006134	1980.77	-4.31783e-05	0.00297111	0.6319	1	16	Crkl	protein_coding	ENSMUST00000006293
ENSMUSG00000006143	4.0506	6.65198e-05	0.012901	0.739649	1	5	Upk3bl	protein_coding	ENSMUST00000156530,ENSMUST00000006303,ENSMUST00000111137,ENSMUST00000122979,ENSMUST00000139999,ENSMUST00000139549
ENSMUSG00000006154	334.84	1.14851e-05	0.00965346	0.950236	1	7	Eps8l1	protein_coding	ENSMUST00000164987,ENSMUST00000167599,ENSMUST00000169820,ENSMUST00000163137,ENSMUST00000168924,ENSMUST00000167068,ENSMUST00000163893,ENSMUST00000167810,ENSMUST00000171445,ENSMUST00000167298,ENSMUST00000086372,ENSMUST00000170635,ENSMUST00000170423,ENSMUST00000163804
ENSMUSG00000006169	2183.93	1.67118e-05	0.00265514	0.898027	1	11	Clint1	protein_coding	ENSMUST00000133715,ENSMUST00000109261,ENSMUST00000109260
ENSMUSG00000006179	39.8761	0.000315221	0.0134691	0.20385	1	13	Prss16	protein_coding	ENSMUST00000129665,ENSMUST00000130585,ENSMUST00000006341,ENSMUST00000150547
ENSMUSG00000006191	485.524	0.000146183	0.00369665	0.187493	1	13	Cdkal1	protein_coding	ENSMUST00000153086,ENSMUST00000124532,ENSMUST00000091674,ENSMUST00000110323,ENSMUST00000154209,ENSMUST00000137225,ENSMUST00000006353,ENSMUST00000129231,ENSMUST00000123641,ENSMUST00000131792,ENSMUST00000140278
ENSMUSG00000006204	0.381698	-3.59754e-05	0.0203189	0.808472	1	7	5430419D17Rik	protein_coding	ENSMUST00000128522,ENSMUST00000050586
ENSMUSG00000006205	5614.4	-6.12928e-05	0.00429578	0.516154	1	7	Htra1	protein_coding	ENSMUST00000140741,ENSMUST00000150717,ENSMUST00000006367,ENSMUST00000153290,ENSMUST00000150905
ENSMUSG00000006215	1529.61	-0.000221051	0.00598432	0.106742	1	4	Zbtb17	protein_coding	ENSMUST00000142020,ENSMUST00000123477,ENSMUST00000006377,ENSMUST00000130482,ENSMUST00000142438,ENSMUST00000142695,ENSMUST00000144899
ENSMUSG00000006216	0.773282	5.63122e-06	0.016901	0.971856	1	4	Clcnkb	protein_coding	ENSMUST00000105788,ENSMUST00000006378,ENSMUST00000135486,ENSMUST00000145725
ENSMUSG00000006218	104.174	4.81221e-05	0.00478793	0.636156	1	4	Fam131c	protein_coding	ENSMUST00000006380
ENSMUSG00000006219	30.6465	7.39702e-05	0.00690858	0.596413	1	4	Fblim1	protein_coding	ENSMUST00000133874,ENSMUST00000129602,ENSMUST00000131317,ENSMUST00000153189,ENSMUST00000147764,ENSMUST00000141518,ENSMUST00000006381,ENSMUST00000123150,ENSMUST00000127455,ENSMUST00000130181,ENSMUST00000137491,ENSMUST00000147785,ENSMUST00000105784,ENSMUST00000105785,ENSMUST00000136831
ENSMUSG00000006221	11.1444	6.5598e-06	0.00884768	0.969949	1	4	Hspb7	protein_coding	ENSMUST00000102486
ENSMUSG00000006235	242.854	-1.29253e-05	0.00404756	0.885978	1	9	Epor	protein_coding	ENSMUST00000006397
ENSMUSG00000006241	520.198	-8.4646e-05	0.00461786	0.397289	1	9	Ccdc159	protein_coding	ENSMUST00000006403,ENSMUST00000170304
ENSMUSG00000006262	1361.15	0.000199352	0.00357669	0.121299	1	5	Mob1b	protein_coding	ENSMUST00000125171,ENSMUST00000155298,ENSMUST00000113229,ENSMUST00000006424
ENSMUSG00000006269	4.33669	-4.21731e-05	0.0138434	0.825638	1	6	Atp6v1b1	protein_coding	ENSMUST00000206652,ENSMUST00000205867,ENSMUST00000206911,ENSMUST00000206052,ENSMUST00000205763,ENSMUST00000006431
ENSMUSG00000006270	18.8096	-9.47612e-05	0.00807069	0.553194	1	19	Vax1	protein_coding	ENSMUST00000172821,ENSMUST00000173710
ENSMUSG00000006273	28846.6	5.79116e-05	0.00279445	0.581402	1	8	Atp6v1b2	protein_coding	ENSMUST00000129797,ENSMUST00000153079,ENSMUST00000125211,ENSMUST00000153680,ENSMUST00000006435,ENSMUST00000123290
ENSMUSG00000006276	2568.69	-0.000153336	0.00322606	0.195805	1	8	Eps15l1	protein_coding	ENSMUST00000212590,ENSMUST00000211977,ENSMUST00000163643,ENSMUST00000212950,ENSMUST00000212257,ENSMUST00000212121
ENSMUSG00000006281	272.054	0.000116196	0.00468074	0.268788	1	14	Tep1	protein_coding	ENSMUST00000006444
ENSMUSG00000006288	1283.74	-0.000282537	0.00353402	0.069886	1	14	Ttc5	protein_coding	ENSMUST00000006451
ENSMUSG00000006289	936.571	-0.000250139	0.00382548	0.0794737	1	14	Osgep	protein_coding	ENSMUST00000160890,ENSMUST00000162177,ENSMUST00000006452,ENSMUST00000160464,ENSMUST00000160375,ENSMUST00000160393,ENSMUST00000159292,ENSMUST00000162850
ENSMUSG00000006299	5246.5	-7.86397e-05	0.00278365	0.486931	1	1	Aamp	protein_coding	ENSMUST00000186833,ENSMUST00000190008,ENSMUST00000187046,ENSMUST00000178235,ENSMUST00000006462,ENSMUST00000191258
ENSMUSG00000006301	1315.04	-2.91627e-05	0.00301646	0.734534	1	1	Tmbim1	protein_coding	ENSMUST00000154859,ENSMUST00000113796,ENSMUST00000128505,ENSMUST00000135384,ENSMUST00000152603,ENSMUST00000141560,ENSMUST00000130763,ENSMUST00000016309
ENSMUSG00000006304	7295.64	-7.28493e-05	0.00307275	0.445275	1	1	Arpc2	protein_coding	ENSMUST00000006467,ENSMUST00000113819,ENSMUST00000113820,ENSMUST00000185733
ENSMUSG00000006307	3068.58	-9.56675e-05	0.00327235	0.333207	1	7	Kmt2b	protein_coding	ENSMUST00000152931,ENSMUST00000128456,ENSMUST00000006470,ENSMUST00000131002,ENSMUST00000136959,ENSMUST00000108154,ENSMUST00000125836,ENSMUST00000125372
ENSMUSG00000006310	1.89577	-0.000479758	0.026832	0.0820656	1	7	Zbtb32	protein_coding	ENSMUST00000108150,ENSMUST00000108151,ENSMUST00000144532
ENSMUSG00000006311	0.248102	-6.38186e-05	0.0253048	0.652244	1	7	Etv2	protein_coding	ENSMUST00000108147
ENSMUSG00000006313	25.059	-0.000581643	0.0186344	0.0963952	1	7	Upk1a	protein_coding	ENSMUST00000006476
ENSMUSG00000006315	1999.6	-6.16074e-05	0.00280201	0.558959	1	7	Tmem147	protein_coding	ENSMUST00000006478,ENSMUST00000207779,ENSMUST00000209065,ENSMUST00000207296,ENSMUST00000207263,ENSMUST00000207955,ENSMUST00000208169
ENSMUSG00000006333	5753.15	-0.000150189	0.00272046	0.315457	1	7	Rps9	protein_coding	ENSMUST00000006496,ENSMUST00000146303,ENSMUST00000136858,ENSMUST00000128729,ENSMUST00000126562,ENSMUST00000139818,ENSMUST00000108624,ENSMUST00000108625,ENSMUST00000146927,ENSMUST00000108623
ENSMUSG00000006335	762.358	-6.12556e-05	0.00270202	0.614496	1	7	Tfpt	protein_coding	ENSMUST00000108641,ENSMUST00000205596,ENSMUST00000155592,ENSMUST00000156194,ENSMUST00000206370,ENSMUST00000058880,ENSMUST00000153143
ENSMUSG00000006342	448.329	0.000167105	0.00738981	0.24688	1	10	Susd2	protein_coding	ENSMUST00000077610,ENSMUST00000095541
ENSMUSG00000006344	113.982	-0.000257073	0.00819871	0.12006	1	10	Ggt5	protein_coding	ENSMUST00000072217,ENSMUST00000189991,ENSMUST00000188444,ENSMUST00000189972
ENSMUSG00000006345	65.2485	-2.08048e-05	0.00494655	0.843925	1	10	Ggt1	protein_coding	ENSMUST00000155186,ENSMUST00000143792,ENSMUST00000152657,ENSMUST00000140219,ENSMUST00000145928,ENSMUST00000125770,ENSMUST00000156487,ENSMUST00000139459,ENSMUST00000145079,ENSMUST00000006508,ENSMUST00000143226,ENSMUST00000134503,ENSMUST00000131565,ENSMUST00000128886,ENSMUST00000124259,ENSMUST00000141062,ENSMUST00000129232,ENSMUST00000151212,ENSMUST00000129020,ENSMUST00000148447
ENSMUSG00000006356	3615.41	-6.13896e-05	0.00309627	0.502833	1	12	Crip2	protein_coding	ENSMUST00000199976,ENSMUST00000084882,ENSMUST00000200177,ENSMUST00000196015,ENSMUST00000200380,ENSMUST00000197396
ENSMUSG00000006360	128.617	-6.96012e-06	0.00433184	0.941506	1	12	Crip1	protein_coding	ENSMUST00000196932,ENSMUST00000200553,ENSMUST00000198909,ENSMUST00000006523,ENSMUST00000198597,ENSMUST00000199089
ENSMUSG00000006362	1625.04	-0.000351282	0.0124895	0.14053	1	8	Cbfa2t3	protein_coding	ENSMUST00000134045,ENSMUST00000147374,ENSMUST00000127984,ENSMUST00000064674,ENSMUST00000148630,ENSMUST00000006525,ENSMUST00000142535
ENSMUSG00000006369	402.668	1.35515e-05	0.00466549	0.892937	1	15	Fbln1	protein_coding	ENSMUST00000057410,ENSMUST00000109432,ENSMUST00000160798
ENSMUSG00000006373	9892.66	-2.84191e-05	0.00310973	0.735993	1	X	Pgrmc1	protein_coding	ENSMUST00000073339
ENSMUSG00000006378	407.096	-3.12061e-05	0.00295379	0.723302	1	15	Gcat	protein_coding	ENSMUST00000006544,ENSMUST00000058004,ENSMUST00000171999
ENSMUSG00000006386	387.39	2.56235e-05	0.00310687	0.760151	1	4	Tek	protein_coding	ENSMUST00000071168,ENSMUST00000073939,ENSMUST00000131958,ENSMUST00000102798
ENSMUSG00000006389	34.9947	2.92321e-05	0.00661196	0.831005	1	4	Mpl	protein_coding	ENSMUST00000106375,ENSMUST00000168404,ENSMUST00000102671,ENSMUST00000006556
ENSMUSG00000006390	637.855	-0.000121534	0.00527385	0.275634	1	4	Elovl1	protein_coding	ENSMUST00000135162,ENSMUST00000006557,ENSMUST00000067896,ENSMUST00000143140,ENSMUST00000167636,ENSMUST00000129419,ENSMUST00000102673
ENSMUSG00000006392	944.756	-9.23988e-05	0.00298984	0.37543	1	4	Med8	protein_coding	ENSMUST00000073881,ENSMUST00000019229,ENSMUST00000106384,ENSMUST00000126089,ENSMUST00000125235,ENSMUST00000084319,ENSMUST00000152633,ENSMUST00000130421,ENSMUST00000135201,ENSMUST00000144577
ENSMUSG00000006395	196.694	2.97105e-05	0.00347829	0.723418	1	4	Hyi	polymorphic_pseudogene	ENSMUST00000006562,ENSMUST00000132882,ENSMUST00000106393,ENSMUST00000179719,ENSMUST00000194248
ENSMUSG00000006398	35.0368	-6.19228e-05	0.00662796	0.647129	1	4	Cdc20	protein_coding	ENSMUST00000151302,ENSMUST00000183942,ENSMUST00000006565
ENSMUSG00000006403	919.743	0.000300059	0.0100038	0.124732	1	1	Adamts4	protein_coding	ENSMUST00000111314,ENSMUST00000111315
ENSMUSG00000006411	220.82	3.3738e-05	0.00356949	0.691032	1	1	Nectin4	protein_coding	ENSMUST00000006578,ENSMUST00000111286,ENSMUST00000094325
ENSMUSG00000006412	3218.56	-0.000412752	0.00479324	0.0273751	1	1	Pfdn2	protein_coding	ENSMUST00000135941,ENSMUST00000006579,ENSMUST00000138323
ENSMUSG00000006418	2446.71	-0.000278112	0.00343879	0.0744459	1	2	Rnf114	protein_coding	ENSMUST00000127939,ENSMUST00000109214,ENSMUST00000078050
ENSMUSG00000006423	1554.25	9.0422e-05	0.00277838	0.44321	1	X	C330007P06Rik	protein_coding	ENSMUST00000150873,ENSMUST00000115248,ENSMUST00000115249,ENSMUST00000127966,ENSMUST00000143544,ENSMUST00000047486
ENSMUSG00000006435	8189.58	-0.000520456	0.00825542	0.0215789	1	19	Neurl1a	protein_coding	ENSMUST00000111807,ENSMUST00000111808
ENSMUSG00000006442	1660.26	-3.64804e-05	0.00274386	0.730071	1	4	Srm	protein_coding	ENSMUST00000140129,ENSMUST00000006611,ENSMUST00000152701
ENSMUSG00000006445	42.4863	-8.51091e-05	0.00648431	0.51461	1	4	Epha2	protein_coding	ENSMUST00000006614,ENSMUST00000131026,ENSMUST00000145523,ENSMUST00000149002
ENSMUSG00000006456	1027.45	-6.18389e-05	0.00346034	0.485296	1	19	Rbm14	protein_coding	ENSMUST00000180008,ENSMUST00000113793,ENSMUST00000006625
ENSMUSG00000006457	56.1862	-6.70452e-05	0.00634452	0.604396	1	19	Actn3	protein_coding	ENSMUST00000138811,ENSMUST00000006626
ENSMUSG00000006462	6.71986	-1.38149e-05	0.0109078	0.943388	1	2	A530013C23Rik	lincRNA	ENSMUST00000130679,ENSMUST00000141923
ENSMUSG00000006463	1050.05	-8.4722e-06	0.00279405	0.928693	1	19	Zdhhc24	protein_coding	ENSMUST00000006632,ENSMUST00000162754,ENSMUST00000162720,ENSMUST00000162134,ENSMUST00000160014,ENSMUST00000162088
ENSMUSG00000006464	2476.21	1.84031e-05	0.00272073	0.863011	1	19	Bbs1	protein_coding	ENSMUST00000053506
ENSMUSG00000006469	4.44836	0.000352756	0.017941	0.185068	1	2	Slc34a3	protein_coding	ENSMUST00000142095,ENSMUST00000137482,ENSMUST00000152997,ENSMUST00000006638,ENSMUST00000144884,ENSMUST00000155420,ENSMUST00000124146
ENSMUSG00000006471	1577.87	-9.77978e-05	0.00335737	0.321032	1	2	Ndor1	protein_coding	ENSMUST00000147866,ENSMUST00000123472,ENSMUST00000114349,ENSMUST00000132128,ENSMUST00000137355,ENSMUST00000100329,ENSMUST00000148589,ENSMUST00000129705,ENSMUST00000132591,ENSMUST00000141808
ENSMUSG00000006476	27267.2	-0.00010928	0.00398045	0.274592	1	2	Nsmf	protein_coding	ENSMUST00000140737,ENSMUST00000100334,ENSMUST00000135328,ENSMUST00000141866,ENSMUST00000074422,ENSMUST00000102931,ENSMUST00000155909,ENSMUST00000116574,ENSMUST00000152506,ENSMUST00000006646,ENSMUST00000114388,ENSMUST00000144520,ENSMUST00000134744,ENSMUST00000152122,ENSMUST00000124309,ENSMUST00000132172,ENSMUST00000114386,ENSMUST00000140733
ENSMUSG00000006494	3466.77	8.74656e-05	0.00352391	0.355072	1	2	Pdk1	protein_coding	ENSMUST00000152696,ENSMUST00000129887,ENSMUST00000006669,ENSMUST00000151358,ENSMUST00000148249,ENSMUST00000134362,ENSMUST00000156036,ENSMUST00000129427
ENSMUSG00000006498	1461.66	-7.64802e-05	0.00338255	0.40751	1	10	Ptbp1	protein_coding	ENSMUST00000099958,ENSMUST00000169580,ENSMUST00000164385,ENSMUST00000165724,ENSMUST00000168683,ENSMUST00000168988,ENSMUST00000169483,ENSMUST00000172282,ENSMUST00000171216,ENSMUST00000095457,ENSMUST00000169091,ENSMUST00000168216,ENSMUST00000171599,ENSMUST00000165153,ENSMUST00000165704,ENSMUST00000057343
ENSMUSG00000006517	778.378	-0.000309453	0.00987911	0.112507	1	8	Mvd	protein_coding	ENSMUST00000211883,ENSMUST00000006692
ENSMUSG00000006519	161.501	-0.000111478	0.00515702	0.306236	1	8	Cyba	protein_coding	ENSMUST00000212600,ENSMUST00000212822,ENSMUST00000017604
ENSMUSG00000006522	1117.31	7.42505e-05	0.00361964	0.415902	1	14	Itih3	protein_coding	ENSMUST00000166622,ENSMUST00000006697,ENSMUST00000170415,ENSMUST00000112141,ENSMUST00000169620
ENSMUSG00000006526	1134.53	-8.59526e-05	0.00276054	0.46896	1	14	Tmem110	protein_coding	ENSMUST00000164482,ENSMUST00000164004,ENSMUST00000006701,ENSMUST00000164184,ENSMUST00000171920
ENSMUSG00000006527	1820.52	-5.19878e-05	0.0026416	0.723807	1	14	Sfmbt1	protein_coding	ENSMUST00000131706,ENSMUST00000132451,ENSMUST00000112177,ENSMUST00000133629,ENSMUST00000112184,ENSMUST00000054230
ENSMUSG00000006529	0.372038	0	0.0214302	1	1	14	Itih1	protein_coding	ENSMUST00000163118,ENSMUST00000006704,ENSMUST00000166913
ENSMUSG00000006538	8.54617	-1.12639e-05	0.0100734	0.952289	1	1	Ihh	protein_coding	ENSMUST00000164097,ENSMUST00000189364
ENSMUSG00000006542	2.09391	4.34531e-06	0.0140384	0.981498	1	1	Prkag3	protein_coding	ENSMUST00000162093,ENSMUST00000188073,ENSMUST00000113672,ENSMUST00000160732,ENSMUST00000081636,ENSMUST00000159728
ENSMUSG00000006546	7.8039	-7.9505e-05	0.0109132	0.687285	1	1	Cryba2	protein_coding	ENSMUST00000133833,ENSMUST00000006721
ENSMUSG00000006567	135.653	3.13414e-05	0.00389226	0.721929	1	8	Atp7b	protein_coding	ENSMUST00000110738,ENSMUST00000006742
ENSMUSG00000006570	0.063277	0	0.0244039	1	1	8	Defb2	protein_coding	ENSMUST00000006745
ENSMUSG00000006575	15123.5	-0.000315435	0.00421396	0.0492066	1	11	Rundc3a	protein_coding	ENSMUST00000150982,ENSMUST00000146330,ENSMUST00000006750,ENSMUST00000131219,ENSMUST00000142157,ENSMUST00000128331,ENSMUST00000107105,ENSMUST00000132876,ENSMUST00000107102,ENSMUST00000107103
ENSMUSG00000006576	8115.63	-4.73965e-05	0.00282526	0.632229	1	1	Slc4a3	protein_coding	ENSMUST00000145258,ENSMUST00000154101,ENSMUST00000132110,ENSMUST00000124341,ENSMUST00000150142,ENSMUST00000138814,ENSMUST00000132612,ENSMUST00000142257,ENSMUST00000129703,ENSMUST00000145516,ENSMUST00000027415,ENSMUST00000189794
ENSMUSG00000006585	68.5451	0.000103513	0.00587931	0.383314	1	8	Cdt1	protein_coding	ENSMUST00000006760,ENSMUST00000212821,ENSMUST00000212053,ENSMUST00000212201,ENSMUST00000212967
ENSMUSG00000006586	1082.29	0.000256081	0.00634704	0.083308	1	4	Runx1t1	protein_coding	ENSMUST00000139736,ENSMUST00000105566,ENSMUST00000150583,ENSMUST00000006761,ENSMUST00000098257,ENSMUST00000098256
ENSMUSG00000006587	19.3096	-7.24668e-05	0.00999727	0.701023	1	8	Snai3	protein_coding	ENSMUST00000006762
ENSMUSG00000006589	914.162	-2.14922e-05	0.00283931	0.815699	1	8	Aprt	protein_coding	ENSMUST00000212093,ENSMUST00000213017,ENSMUST00000211823,ENSMUST00000211810,ENSMUST00000213062,ENSMUST00000006764,ENSMUST00000213029,ENSMUST00000213030,ENSMUST00000212834
ENSMUSG00000006599	1731.08	4.58502e-05	0.00273116	0.677969	1	7	Gtf2h1	protein_coding	ENSMUST00000165031,ENSMUST00000006774,ENSMUST00000128420,ENSMUST00000144708,ENSMUST00000107644
ENSMUSG00000006611	181.093	-4.03083e-05	0.00363925	0.639209	1	13	Hfe	protein_coding	ENSMUST00000091706,ENSMUST00000091707,ENSMUST00000006787,ENSMUST00000151243
ENSMUSG00000006638	165.525	-6.96991e-05	0.004461	0.472232	1	5	Abhd1	processed_transcript	ENSMUST00000006814,ENSMUST00000201967,ENSMUST00000201125,ENSMUST00000201339,ENSMUST00000202013,ENSMUST00000201214,ENSMUST00000202401
ENSMUSG00000006641	1074.34	8.31453e-05	0.00317278	0.389011	1	5	Slc5a6	protein_coding	ENSMUST00000202984,ENSMUST00000201017,ENSMUST00000202556,ENSMUST00000114668,ENSMUST00000202520,ENSMUST00000200816,ENSMUST00000080431
ENSMUSG00000006642	9.67741	-2.70155e-05	0.0118058	0.891514	1	5	Tcf23	protein_coding	ENSMUST00000006818
ENSMUSG00000006649	86.0586	3.45053e-05	0.00434586	0.715559	1	7	Nphs1	protein_coding	ENSMUST00000149086,ENSMUST00000126297,ENSMUST00000131004,ENSMUST00000006825,ENSMUST00000123880
ENSMUSG00000006651	48957.3	-6.31739e-05	0.00268619	0.618844	1	7	Aplp1	protein_coding	ENSMUST00000209054,ENSMUST00000208404,ENSMUST00000207514,ENSMUST00000208792,ENSMUST00000006828
ENSMUSG00000006673	3589.51	0.000489893	0.00354542	0.025527	1	9	Qrich1	protein_coding	ENSMUST00000194743,ENSMUST00000195563,ENSMUST00000194741,ENSMUST00000193348,ENSMUST00000192331,ENSMUST00000112155,ENSMUST00000193258,ENSMUST00000192819,ENSMUST00000195513,ENSMUST00000194387,ENSMUST00000194385,ENSMUST00000006851,ENSMUST00000194139,ENSMUST00000192932
ENSMUSG00000006675	3195.82	-3.9106e-05	0.00266273	0.763544	1	9	P4htm	protein_coding	ENSMUST00000193621,ENSMUST00000194900,ENSMUST00000191674,ENSMUST00000006853,ENSMUST00000195181,ENSMUST00000192080
ENSMUSG00000006676	7047.85	-5.62682e-05	0.00309396	0.533214	1	9	Usp19	protein_coding	ENSMUST00000085044,ENSMUST00000195763,ENSMUST00000193558,ENSMUST00000194499,ENSMUST00000192854,ENSMUST00000194171,ENSMUST00000193183,ENSMUST00000194225,ENSMUST00000193571,ENSMUST00000193412,ENSMUST00000193678,ENSMUST00000194863,ENSMUST00000166103,ENSMUST00000178075,ENSMUST00000193975,ENSMUST00000006854
ENSMUSG00000006678	189.408	5.61992e-05	0.00351131	0.520915	1	X	Pola1	protein_coding	ENSMUST00000124236,ENSMUST00000127718,ENSMUST00000006856,ENSMUST00000142479
ENSMUSG00000006699	11161.6	7.22708e-05	0.00283316	0.495738	1	4	Cdc42	protein_coding	ENSMUST00000030417,ENSMUST00000051477
ENSMUSG00000006705	760.521	-5.56044e-05	0.00379554	0.531229	1	17	Pknox1	protein_coding	ENSMUST00000176895,ENSMUST00000097352,ENSMUST00000175709,ENSMUST00000176513,ENSMUST00000176701,ENSMUST00000175812,ENSMUST00000175806
ENSMUSG00000006711	1986.41	0.00016864	0.00464943	0.149803	1	13	D130043K22Rik	protein_coding	ENSMUST00000169411,ENSMUST00000141572,ENSMUST00000171262,ENSMUST00000006893
ENSMUSG00000006715	101.588	2.27913e-05	0.00457134	0.817521	1	13	Gmnn	protein_coding	ENSMUST00000177253,ENSMUST00000110382,ENSMUST00000176890,ENSMUST00000006898,ENSMUST00000175689
ENSMUSG00000006717	1924.29	-3.67752e-07	0.00288293	0.996662	1	13	Acot13	protein_coding	ENSMUST00000006900
ENSMUSG00000006720	148.894	0.000172637	0.00705795	0.216375	1	13	Zfp184	protein_coding	ENSMUST00000176511,ENSMUST00000176580,ENSMUST00000102978,ENSMUST00000176003,ENSMUST00000152258,ENSMUST00000006903
ENSMUSG00000006724	20.4091	-3.39895e-05	0.00751926	0.824385	1	10	Cyp27b1	protein_coding	ENSMUST00000165764,ENSMUST00000171868,ENSMUST00000172069
ENSMUSG00000006728	1597.91	-0.000186259	0.0028879	0.192611	1	10	Cdk4	protein_coding	ENSMUST00000142558,ENSMUST00000006911,ENSMUST00000120226,ENSMUST00000140254,ENSMUST00000145670,ENSMUST00000125682,ENSMUST00000123456,ENSMUST00000135179,ENSMUST00000133115
ENSMUSG00000006731	5616.98	-0.0001085	0.00322281	0.295242	1	10	B4galnt1	protein_coding	ENSMUST00000006914
ENSMUSG00000006732	382.377	-0.000115967	0.00341561	0.262769	1	10	Mettl1	protein_coding	ENSMUST00000152960,ENSMUST00000135655,ENSMUST00000139486,ENSMUST00000120542,ENSMUST00000006915
ENSMUSG00000006736	2517.8	-0.000266451	0.00504176	0.0663149	1	10	Tspan31	protein_coding	ENSMUST00000060991
ENSMUSG00000006740	10989.3	7.15807e-05	0.00312549	0.446027	1	18	Kif5b	protein_coding	ENSMUST00000166249,ENSMUST00000163210,ENSMUST00000168031,ENSMUST00000170959,ENSMUST00000025083,ENSMUST00000164426
ENSMUSG00000006763	549.379	8.11544e-05	0.00303936	0.411918	1	7	Saal1	protein_coding	ENSMUST00000209797,ENSMUST00000210791,ENSMUST00000210628,ENSMUST00000209780,ENSMUST00000143082
ENSMUSG00000006764	69.9883	9.38158e-05	0.00683868	0.492457	1	10	Tph2	protein_coding	ENSMUST00000006949,ENSMUST00000155794
ENSMUSG00000006777	1.35735	0.00013424	0.0171818	0.460974	1	11	Krt23	protein_coding	ENSMUST00000006969
ENSMUSG00000006782	10581.5	7.36995e-05	0.00548494	0.513591	1	11	Cnp	protein_coding	ENSMUST00000148034,ENSMUST00000150414,ENSMUST00000147403,ENSMUST00000103120
ENSMUSG00000006784	72.0677	5.08611e-05	0.00516307	0.638418	1	11	Ttc25	protein_coding	ENSMUST00000006976,ENSMUST00000127389,ENSMUST00000150331,ENSMUST00000132143,ENSMUST00000092684
ENSMUSG00000006800	4333.31	0.000152563	0.00494611	0.182536	1	2	Sulf2	protein_coding	ENSMUST00000133395,ENSMUST00000143996,ENSMUST00000109249,ENSMUST00000088086,ENSMUST00000139266,ENSMUST00000146497,ENSMUST00000125503
ENSMUSG00000006818	5253.49	0.000287169	0.00551364	0.0588351	1	17	Sod2	protein_coding	ENSMUST00000007012
ENSMUSG00000006850	417.807	-5.86417e-05	0.00309355	0.519004	1	18	Tmco6	protein_coding	ENSMUST00000007046
ENSMUSG00000006906	1417.75	4.0156e-05	0.00276974	0.696219	1	6	Stambp	protein_coding	ENSMUST00000205369,ENSMUST00000206400,ENSMUST00000205345,ENSMUST00000205829,ENSMUST00000068054,ENSMUST00000206592,ENSMUST00000205648
ENSMUSG00000006920	3541.29	7.561e-05	0.00289054	0.463975	1	11	Ezh1	protein_coding	ENSMUST00000138835,ENSMUST00000151291,ENSMUST00000146884,ENSMUST00000107285,ENSMUST00000107284,ENSMUST00000128974,ENSMUST00000100417,ENSMUST00000134622,ENSMUST00000154211
ENSMUSG00000006930	5806.22	-0.000137799	0.00817815	0.385869	1	11	Hap1	protein_coding	ENSMUST00000173630,ENSMUST00000138603,ENSMUST00000146878,ENSMUST00000103124,ENSMUST00000174635
ENSMUSG00000006931	454.024	9.51534e-05	0.00340172	0.328524	1	11	P3h4	protein_coding	ENSMUST00000141840,ENSMUST00000066489
ENSMUSG00000006932	17788.8	1.25747e-05	0.00279216	0.894912	1	9	Ctnnb1	protein_coding	ENSMUST00000130466,ENSMUST00000007130,ENSMUST00000145093,ENSMUST00000169931,ENSMUST00000139138,ENSMUST00000170729,ENSMUST00000154356,ENSMUST00000126633,ENSMUST00000133689,ENSMUST00000163844,ENSMUST00000154687,ENSMUST00000130845,ENSMUST00000156911,ENSMUST00000178812
ENSMUSG00000006941	3558.82	-0.000119383	0.00312923	0.274206	1	9	Eif1b	protein_coding	ENSMUST00000007139
ENSMUSG00000006948	0.184655	-2.11401e-05	0.0245158	0.878273	1	7	Klk4	protein_coding	ENSMUST00000007161
ENSMUSG00000006958	2902.75	-0.000275661	0.00814105	0.100733	1	16	Chrd	protein_coding	ENSMUST00000007171,ENSMUST00000151150,ENSMUST00000115423,ENSMUST00000153299
ENSMUSG00000006998	8245.75	0.000108186	0.00265974	0.481517	1	16	Psmd2	protein_coding	ENSMUST00000166071,ENSMUST00000169195,ENSMUST00000169184,ENSMUST00000167869,ENSMUST00000007212,ENSMUST00000172207
ENSMUSG00000007021	7175.95	-0.000126891	0.00287904	0.298515	1	17	Syngr3	protein_coding	ENSMUST00000130936,ENSMUST00000007236
ENSMUSG00000007029	1839.92	-8.83824e-05	0.00293596	0.400662	1	17	Vars	protein_coding	ENSMUST00000173584,ENSMUST00000173142,ENSMUST00000174084,ENSMUST00000173336,ENSMUST00000172656,ENSMUST00000172741,ENSMUST00000172570,ENSMUST00000173302,ENSMUST00000172637,ENSMUST00000087315,ENSMUST00000174260,ENSMUST00000173911,ENSMUST00000172999
ENSMUSG00000007030	10.8536	-0.000160784	0.0109652	0.42973	1	17	Vwa7	protein_coding	ENSMUST00000007245,ENSMUST00000172499
ENSMUSG00000007033	19.1024	-0.000107988	0.00805322	0.495929	1	17	Hspa1l	protein_coding	ENSMUST00000007248
ENSMUSG00000007034	19.1365	1.20495e-05	0.00659897	0.930036	1	17	Slc44a4	protein_coding	ENSMUST00000007249,ENSMUST00000173664,ENSMUST00000169230
ENSMUSG00000007035	12.5932	4.39709e-05	0.00823848	0.789667	1	17	Msh5	protein_coding	ENSMUST00000174026,ENSMUST00000172491,ENSMUST00000174741,ENSMUST00000172536,ENSMUST00000165329,ENSMUST00000007250,ENSMUST00000174556,ENSMUST00000173928,ENSMUST00000173124,ENSMUST00000173685,ENSMUST00000097338,ENSMUST00000174603
ENSMUSG00000007036	3069.68	6.8848e-05	0.00274061	0.552343	1	17	Abhd16a	protein_coding	ENSMUST00000173846,ENSMUST00000173579,ENSMUST00000007251,ENSMUST00000173190,ENSMUST00000173247,ENSMUST00000173134,ENSMUST00000172584
ENSMUSG00000007038	2314.87	-2.1528e-05	0.00264699	0.874767	1	17	Neu1	protein_coding	ENSMUST00000174715,ENSMUST00000173269,ENSMUST00000007253
ENSMUSG00000007039	288.681	-0.000245307	0.00669921	0.0972667	1	17	Ddah2	protein_coding	ENSMUST00000007255,ENSMUST00000173562,ENSMUST00000173520,ENSMUST00000174493
ENSMUSG00000007041	303.524	-0.00019462	0.00571119	0.13146	1	17	Clic1	protein_coding	ENSMUST00000007257,ENSMUST00000172599
ENSMUSG00000007050	260.47	-0.000155662	0.00443446	0.168518	1	17	Lsm2	protein_coding	ENSMUST00000172523,ENSMUST00000174434,ENSMUST00000174860,ENSMUST00000172890,ENSMUST00000172666,ENSMUST00000174241,ENSMUST00000174326,ENSMUST00000173004,ENSMUST00000007266,ENSMUST00000172777,ENSMUST00000114011
ENSMUSG00000007080	92.9553	-2.26776e-06	0.00400717	0.979792	1	5	Pole	protein_coding	ENSMUST00000182442,ENSMUST00000141506,ENSMUST00000152495,ENSMUST00000112482,ENSMUST00000112481,ENSMUST00000007296,ENSMUST00000131887
ENSMUSG00000007097	59519.4	-0.000121759	0.0028135	0.332017	1	1	Atp1a2	protein_coding	ENSMUST00000191781,ENSMUST00000085913,ENSMUST00000137679,ENSMUST00000131751,ENSMUST00000097464
ENSMUSG00000007107	0.835711	-0.000150614	0.019722	0.389276	1	1	Atp1a4	protein_coding	ENSMUST00000193316,ENSMUST00000111243
ENSMUSG00000007122	18.809	3.60626e-05	0.00755247	0.814469	1	1	Casq1	protein_coding	ENSMUST00000003554,ENSMUST00000170638,ENSMUST00000170700
ENSMUSG00000007207	11832.3	-2.66289e-05	0.00331614	0.748613	1	5	Stx1a	protein_coding	ENSMUST00000201008,ENSMUST00000005509,ENSMUST00000144198,ENSMUST00000150838,ENSMUST00000156626,ENSMUST00000133812
ENSMUSG00000007209	9.45343	2.6721e-06	0.0103894	0.988834	1	7	Ceacam9	protein_coding	ENSMUST00000206252,ENSMUST00000001984
ENSMUSG00000007216	262.892	5.12081e-05	0.00343822	0.554261	1	6	Zfp775	protein_coding	ENSMUST00000204095,ENSMUST00000204042,ENSMUST00000061720
ENSMUSG00000007279	37.4468	0.00154973	0.0282461	0.0224513	1	7	Scube2	protein_coding	ENSMUST00000132113,ENSMUST00000106729,ENSMUST00000106728,ENSMUST00000138946,ENSMUST00000007423
ENSMUSG00000007338	1593.38	-1.25774e-06	0.00274123	0.990106	1	19	Mrpl49	protein_coding	ENSMUST00000007482
ENSMUSG00000007379	25.9726	0.000362212	0.0133869	0.15166	1	3	Dennd2c	protein_coding	ENSMUST00000173206,ENSMUST00000166143,ENSMUST00000174060,ENSMUST00000172288,ENSMUST00000173037,ENSMUST00000174486
ENSMUSG00000007411	3190.93	-0.000107125	0.00286461	0.355354	1	12	Mark3	protein_coding	ENSMUST00000084953,ENSMUST00000075281
ENSMUSG00000007415	2638.85	4.43712e-05	0.00265926	0.73893	1	5	Gatad1	protein_coding	ENSMUST00000140871,ENSMUST00000007559,ENSMUST00000119783,ENSMUST00000196304
ENSMUSG00000007440	106.308	-7.71563e-07	0.00561451	0.994816	1	18	Pcdha11	protein_coding	ENSMUST00000115658
ENSMUSG00000007457	0.242367	-2.76832e-05	0.0223736	0.847358	1	5	2310003L06Rik	protein_coding	ENSMUST00000007601
ENSMUSG00000007458	3754.84	3.88573e-05	0.00268247	0.748813	1	6	M6pr	protein_coding	ENSMUST00000007602,ENSMUST00000123093,ENSMUST00000112610
ENSMUSG00000007476	587.547	-0.000118273	0.00535763	0.291192	1	2	Lrrc8a	protein_coding	ENSMUST00000095078,ENSMUST00000113654
ENSMUSG00000007480	13.8005	-0.000149353	0.010194	0.439001	1	18	Mc5r	protein_coding	ENSMUST00000172148
ENSMUSG00000007564	21175.1	-1.17004e-05	0.00268387	0.919826	1	17	Ppp2r1a	protein_coding	ENSMUST00000136975,ENSMUST00000138971,ENSMUST00000007708,ENSMUST00000147983,ENSMUST00000139293,ENSMUST00000173658,ENSMUST00000173359
ENSMUSG00000007570	549.361	-2.74284e-05	0.00300282	0.749889	1	17	Fance	protein_coding	ENSMUST00000114801,ENSMUST00000151312,ENSMUST00000114803,ENSMUST00000114804,ENSMUST00000123248,ENSMUST00000141648,ENSMUST00000140404,ENSMUST00000156569,ENSMUST00000128079,ENSMUST00000133527,ENSMUST00000124870,ENSMUST00000146104,ENSMUST00000088007,ENSMUST00000156505
ENSMUSG00000007589	497.335	9.1519e-05	0.00337118	0.343311	1	14	Tinf2	protein_coding	ENSMUST00000007733
ENSMUSG00000007591	19.5988	3.501e-05	0.0070213	0.808277	1	14	Tssk4	protein_coding	ENSMUST00000007735,ENSMUST00000164809
ENSMUSG00000007594	5045.04	0.00018836	0.00623685	0.15382	1	8	Hapln4	protein_coding	ENSMUST00000212006,ENSMUST00000213092,ENSMUST00000007738
ENSMUSG00000007603	3086.28	-0.000185314	0.00370427	0.132212	1	17	Dus3l	protein_coding	ENSMUST00000007747
ENSMUSG00000007610	976.223	-0.000129549	0.00290709	0.285285	1	8	Gtpbp3	protein_coding	ENSMUST00000007754,ENSMUST00000132907,ENSMUST00000124349,ENSMUST00000168847,ENSMUST00000150969,ENSMUST00000146551,ENSMUST00000127741,ENSMUST00000095259
ENSMUSG00000007613	1181.88	-0.000239034	0.00580893	0.0886672	1	4	Tgfbr1	protein_coding	ENSMUST00000044234,ENSMUST00000007757,ENSMUST00000126171,ENSMUST00000123962,ENSMUST00000107725
ENSMUSG00000007617	9210.91	-7.93465e-05	0.00763095	0.603657	1	13	Homer1	protein_coding	ENSMUST00000109492,ENSMUST00000079086,ENSMUST00000102752,ENSMUST00000060490,ENSMUST00000109493,ENSMUST00000109494,ENSMUST00000109495,ENSMUST00000109496,ENSMUST00000109497,ENSMUST00000109498,ENSMUST00000080127
ENSMUSG00000007646	168.3	6.09408e-05	0.00362336	0.491855	1	11	Rad51c	protein_coding	ENSMUST00000129400,ENSMUST00000007790,ENSMUST00000067692,ENSMUST00000153073
ENSMUSG00000007653	5566.03	0.000871272	0.016484	0.0248973	1	11	Gabrb2	protein_coding	ENSMUST00000192403,ENSMUST00000143626,ENSMUST00000007797,ENSMUST00000136050,ENSMUST00000140463
ENSMUSG00000007655	547.024	4.60171e-05	0.00286619	0.630603	1	6	Cav1	protein_coding	ENSMUST00000133065,ENSMUST00000007799,ENSMUST00000177234,ENSMUST00000150901,ENSMUST00000123439,ENSMUST00000115453,ENSMUST00000115456,ENSMUST00000115455,ENSMUST00000115454,ENSMUST00000130505
ENSMUSG00000007656	12178.5	8.2765e-05	0.00400592	0.380312	1	9	Arpp19	protein_coding	ENSMUST00000170308,ENSMUST00000168301,ENSMUST00000169188,ENSMUST00000167885,ENSMUST00000169492,ENSMUST00000007800,ENSMUST00000164467,ENSMUST00000169448,ENSMUST00000168166,ENSMUST00000166549,ENSMUST00000170310
ENSMUSG00000007659	4362.36	-0.000196549	0.00433475	0.114348	1	2	Bcl2l1	protein_coding	ENSMUST00000156688,ENSMUST00000173755,ENSMUST00000109820,ENSMUST00000007803,ENSMUST00000128172,ENSMUST00000146380,ENSMUST00000140436,ENSMUST00000134902,ENSMUST00000134357
ENSMUSG00000007670	3904.15	-3.78506e-05	0.00286666	0.68595	1	17	Khsrp	protein_coding	ENSMUST00000007814
ENSMUSG00000007682	4415.75	-0.000115381	0.00745238	0.431621	1	12	Dio2	protein_coding	ENSMUST00000082432
ENSMUSG00000007721	3002.16	-4.05358e-05	0.00286774	0.666925	1	8	Ccdc124	protein_coding	ENSMUST00000212680,ENSMUST00000007865
ENSMUSG00000007739	3836.11	-5.21657e-06	0.00277839	0.956767	1	11	Cct4	protein_coding	ENSMUST00000174746,ENSMUST00000174047,ENSMUST00000173853,ENSMUST00000174689,ENSMUST00000020562,ENSMUST00000174659,ENSMUST00000145912,ENSMUST00000174244,ENSMUST00000173867
ENSMUSG00000007777	515.961	9.37661e-05	0.00393251	0.329916	1	11	0610009B22Rik	protein_coding	ENSMUST00000109098,ENSMUST00000007921
ENSMUSG00000007783	4892.79	-0.000154122	0.00341184	0.183314	1	7	Cpt1c	protein_coding	ENSMUST00000211862,ENSMUST00000211901,ENSMUST00000063761,ENSMUST00000212217,ENSMUST00000212836,ENSMUST00000212255,ENSMUST00000212890
ENSMUSG00000007805	30.4759	4.16236e-05	0.00663356	0.760873	1	1	Twist2	protein_coding	ENSMUST00000007949,ENSMUST00000186075
ENSMUSG00000007812	1521.43	0.000305349	0.00558875	0.0521035	1	5	Zfp655	protein_coding	ENSMUST00000199003,ENSMUST00000167316,ENSMUST00000200039,ENSMUST00000085661,ENSMUST00000196069,ENSMUST00000199322
ENSMUSG00000007815	4417.06	1.72341e-05	0.00262447	0.91423	1	9	Rhoa	protein_coding	ENSMUST00000193490,ENSMUST00000193619,ENSMUST00000007959,ENSMUST00000193424,ENSMUST00000194701
ENSMUSG00000007817	7477.8	-3.55793e-05	0.00350881	0.674309	1	14	Zmiz1	protein_coding	ENSMUST00000007961,ENSMUST00000161766,ENSMUST00000160190,ENSMUST00000159766,ENSMUST00000162546,ENSMUST00000160229,ENSMUST00000162645,ENSMUST00000160680
ENSMUSG00000007827	1046.15	0.00011833	0.00371971	0.248412	1	6	Ankrd26	protein_coding	ENSMUST00000188022,ENSMUST00000188172,ENSMUST00000112830
ENSMUSG00000007833	261.201	4.57986e-05	0.00302292	0.60786	1	7	Aldh16a1	protein_coding	ENSMUST00000210725,ENSMUST00000209581,ENSMUST00000209963,ENSMUST00000209755,ENSMUST00000210539,ENSMUST00000209889,ENSMUST00000209957,ENSMUST00000210352,ENSMUST00000210125,ENSMUST00000211169,ENSMUST00000107815,ENSMUST00000211362
ENSMUSG00000007836	4428.52	0.000100456	0.00293189	0.35906	1	13	Hnrnpa0	protein_coding	ENSMUST00000007980
ENSMUSG00000007837	198.721	-1.47777e-05	0.00322042	0.857237	1	7	Prrg2	protein_coding	ENSMUST00000211014,ENSMUST00000210690,ENSMUST00000007981,ENSMUST00000210493,ENSMUST00000209417,ENSMUST00000211084,ENSMUST00000209219,ENSMUST00000211337,ENSMUST00000210101,ENSMUST00000209920,ENSMUST00000210500
ENSMUSG00000007850	11676.1	-6.02225e-06	0.0029587	0.94353	1	11	Hnrnph1	protein_coding	ENSMUST00000150657,ENSMUST00000077817,ENSMUST00000134230,ENSMUST00000127964,ENSMUST00000128220,ENSMUST00000141668,ENSMUST00000109142,ENSMUST00000126737,ENSMUST00000140056,ENSMUST00000150153,ENSMUST00000069304,ENSMUST00000143301,ENSMUST00000123371,ENSMUST00000151537,ENSMUST00000132715,ENSMUST00000129631,ENSMUST00000133435,ENSMUST00000156642
ENSMUSG00000007867	275.815	-7.70342e-05	0.00345699	0.403049	1	12	Ift43	protein_coding	ENSMUST00000054565
ENSMUSG00000007872	937.818	5.82119e-06	0.00336331	0.943456	1	4	Id3	protein_coding	ENSMUST00000008016,ENSMUST00000151001,ENSMUST00000133946
ENSMUSG00000007877	177.688	4.1999e-05	0.0053161	0.706642	1	11	Tcap	protein_coding	ENSMUST00000008021
ENSMUSG00000007880	5962.58	-0.000104393	0.00298814	0.335578	1	4	Arid1a	protein_coding	ENSMUST00000139709,ENSMUST00000008024,ENSMUST00000168582,ENSMUST00000138473,ENSMUST00000145664,ENSMUST00000105897
ENSMUSG00000007888	199.621	7.37918e-06	0.01307	0.969786	1	8	Crlf1	protein_coding	ENSMUST00000008032,ENSMUST00000127983,ENSMUST00000132648
ENSMUSG00000007891	6177.88	-0.000143126	0.00301249	0.236988	1	7	Ctsd	protein_coding	ENSMUST00000151120,ENSMUST00000153679,ENSMUST00000066401
ENSMUSG00000007892	13056.8	-0.000121411	0.00311974	0.270167	1	9	Rplp1	protein_coding	ENSMUST00000008036
ENSMUSG00000007907	0.198632	1.85928e-06	0.0244047	0.98922	1	5	Cabs1	protein_coding	ENSMUST00000008051
ENSMUSG00000007908	820.85	0.000144411	0.00401333	0.187297	1	9	Hmgcll1	protein_coding	ENSMUST00000183979,ENSMUST00000117981,ENSMUST00000183425,ENSMUST00000126321,ENSMUST00000183505,ENSMUST00000008052,ENSMUST00000121592
ENSMUSG00000007944	3625.95	-7.5182e-05	0.00331531	0.416182	1	7	Ttc9b	protein_coding	ENSMUST00000008088
ENSMUSG00000007946	0.376766	9.97785e-05	0.0206713	0.5295	1	7	Phox2a	protein_coding	ENSMUST00000008090,ENSMUST00000209878
ENSMUSG00000007950	10480.4	-8.46565e-05	0.00284508	0.438941	1	8	Abhd8	protein_coding	ENSMUST00000008094,ENSMUST00000212503,ENSMUST00000212321
ENSMUSG00000007987	2120.15	-3.88478e-05	0.00276375	0.70691	1	5	Ift22	protein_coding	ENSMUST00000200153,ENSMUST00000008131,ENSMUST00000200157,ENSMUST00000200054,ENSMUST00000199101
ENSMUSG00000007989	1056.32	4.49647e-05	0.00371415	0.605311	1	14	Fzd3	protein_coding	ENSMUST00000131309,ENSMUST00000127272
ENSMUSG00000008028	40.5996	-0.000114871	0.00705293	0.409221	1	7	1700008O03Rik	protein_coding	ENSMUST00000150034,ENSMUST00000137946,ENSMUST00000107933,ENSMUST00000134535,ENSMUST00000150886
ENSMUSG00000008035	3534.26	2.59972e-05	0.00295863	0.765248	1	X	Mid1ip1	protein_coding	ENSMUST00000115524,ENSMUST00000144356,ENSMUST00000156321,ENSMUST00000008179,ENSMUST00000125623
ENSMUSG00000008036	4864.43	-0.000129556	0.00290563	0.285615	1	7	Ap2s1	protein_coding	ENSMUST00000086112,ENSMUST00000205673,ENSMUST00000205590,ENSMUST00000141496,ENSMUST00000205607
ENSMUSG00000008090	700.957	8.6203e-06	0.00395931	0.922662	1	5	Fgfrl1	protein_coding	ENSMUST00000112560,ENSMUST00000196222,ENSMUST00000013633,ENSMUST00000197255,ENSMUST00000199802
ENSMUSG00000008129	109.159	6.9681e-05	0.00493303	0.501467	1	8	4930432K21Rik	protein_coding	ENSMUST00000093375,ENSMUST00000143833,ENSMUST00000118856
ENSMUSG00000008136	1622.9	5.60712e-05	0.00302392	0.541577	1	1	Fhl2	protein_coding	ENSMUST00000008280,ENSMUST00000185893,ENSMUST00000187357
ENSMUSG00000008140	7191.68	-0.000120882	0.00311158	0.272388	1	7	Emc10	protein_coding	ENSMUST00000147102,ENSMUST00000118808,ENSMUST00000123928,ENSMUST00000118515,ENSMUST00000150342,ENSMUST00000138328
ENSMUSG00000008153	19512.5	6.8238e-06	0.00289104	0.93795	1	6	Clstn3	protein_coding	ENSMUST00000147947,ENSMUST00000150774,ENSMUST00000124998,ENSMUST00000112523,ENSMUST00000156040,ENSMUST00000143283,ENSMUST00000008297
ENSMUSG00000008167	705.746	-0.000293782	0.00573514	0.057284	1	8	Fbxw9	protein_coding	ENSMUST00000142036,ENSMUST00000139721,ENSMUST00000151962,ENSMUST00000143763,ENSMUST00000141183,ENSMUST00000152884,ENSMUST00000125109,ENSMUST00000145479,ENSMUST00000095220
ENSMUSG00000008193	4.04708	-0.000302327	0.0198517	0.188309	1	7	Spib	protein_coding	ENSMUST00000035323,ENSMUST00000098483,ENSMUST00000205506
ENSMUSG00000008200	2716.22	1.4103e-05	0.00285532	0.875736	1	2	Fnbp4	protein_coding	ENSMUST00000142631,ENSMUST00000152794,ENSMUST00000141672,ENSMUST00000123955,ENSMUST00000013759,ENSMUST00000123314,ENSMUST00000135592,ENSMUST00000126829,ENSMUST00000145747
ENSMUSG00000008206	3455.49	-7.33194e-05	0.00348755	0.421083	1	8	Cers4	protein_coding	ENSMUST00000176932,ENSMUST00000176267,ENSMUST00000176130,ENSMUST00000176042,ENSMUST00000008350,ENSMUST00000175781,ENSMUST00000176837,ENSMUST00000177010,ENSMUST00000176705
ENSMUSG00000008226	1343.48	0.000187859	0.00460413	0.124241	1	2	Scrn3	protein_coding	ENSMUST00000112050,ENSMUST00000139926,ENSMUST00000090811,ENSMUST00000123621,ENSMUST00000155019,ENSMUST00000154158
ENSMUSG00000008301	1466.6	-6.88655e-05	0.0027637	0.539769	1	18	Phax	protein_coding	ENSMUST00000132628,ENSMUST00000008445,ENSMUST00000130163
ENSMUSG00000008305	1981.24	-9.55075e-05	0.00333414	0.330257	1	4	Tle1	protein_coding	ENSMUST00000030095,ENSMUST00000123259,ENSMUST00000140154,ENSMUST00000072695,ENSMUST00000107337,ENSMUST00000134225,ENSMUST00000137075,ENSMUST00000132550,ENSMUST00000102848,ENSMUST00000074216
ENSMUSG00000008307	193.113	1.64328e-06	0.00411771	0.985638	1	5	1700109H08Rik	protein_coding	ENSMUST00000147801,ENSMUST00000156973,ENSMUST00000125740,ENSMUST00000008451,ENSMUST00000198134
ENSMUSG00000008318	717.417	0.000240343	0.00700648	0.108001	1	7	Relt	protein_coding	ENSMUST00000139604,ENSMUST00000008462,ENSMUST00000156855,ENSMUST00000136231,ENSMUST00000155413,ENSMUST00000142885
ENSMUSG00000008333	980.302	9.41452e-05	0.00376421	0.326737	1	2	Snrpb2	protein_coding	ENSMUST00000127760,ENSMUST00000126763,ENSMUST00000008477,ENSMUST00000139114,ENSMUST00000134091
ENSMUSG00000008348	1193.54	-3.20215e-05	0.00307218	0.707667	1	5	Ubc	protein_coding	ENSMUST00000156249,ENSMUST00000136312,ENSMUST00000108707
ENSMUSG00000008373	1587.74	4.56297e-05	0.00272431	0.682935	1	7	Prpf31	protein_coding	ENSMUST00000134047,ENSMUST00000125782,ENSMUST00000108636,ENSMUST00000008517,ENSMUST00000179769,ENSMUST00000143231
ENSMUSG00000008384	561.239	-9.42881e-05	0.00852812	0.574257	1	7	Sertad1	protein_coding	ENSMUST00000008528,ENSMUST00000135881
ENSMUSG00000008393	1575.33	-1.54636e-05	0.00421359	0.867632	1	16	Carhsp1	protein_coding	ENSMUST00000008537
ENSMUSG00000008398	264.206	-3.1727e-05	0.00382738	0.716234	1	10	Elk3	protein_coding	ENSMUST00000008542,ENSMUST00000129827,ENSMUST00000151153,ENSMUST00000133365
ENSMUSG00000008429	1778.68	0.000179448	0.00409385	0.133762	1	9	Herpud2	protein_coding	ENSMUST00000008573
ENSMUSG00000008435	971.665	-0.000105569	0.00355857	0.288405	1	7	Rdh13	protein_coding	ENSMUST00000008579,ENSMUST00000138798,ENSMUST00000147599,ENSMUST00000128299,ENSMUST00000154033,ENSMUST00000119485
ENSMUSG00000008438	17.5926	0.000609369	0.0188944	0.0894403	1	12	Adam21	protein_coding	ENSMUST00000008582
ENSMUSG00000008450	460.546	-0.000158276	0.00340932	0.176929	1	8	Nutf2	protein_coding	ENSMUST00000008594,ENSMUST00000212379,ENSMUST00000212484,ENSMUST00000212200,ENSMUST00000212610,ENSMUST00000212042,ENSMUST00000212398
ENSMUSG00000008461	4.49977	0.000159926	0.0141886	0.456278	1	7	Fut1	protein_coding	ENSMUST00000008605,ENSMUST00000209379,ENSMUST00000210150
ENSMUSG00000008475	3506.37	-8.76748e-05	0.00454134	0.378132	1	1	Arpc5	protein_coding	ENSMUST00000077755,ENSMUST00000097536,ENSMUST00000143008
ENSMUSG00000008482	2.78141	-0.000166657	0.0145833	0.43699	1	17	Rnf151	protein_coding	ENSMUST00000008626
ENSMUSG00000008489	3134.39	0.00581562	0.0410019	0.00167022	1	4	Elavl2	protein_coding	ENSMUST00000107111,ENSMUST00000107110,ENSMUST00000107116,ENSMUST00000008633,ENSMUST00000128599,ENSMUST00000176469,ENSMUST00000177109,ENSMUST00000144769,ENSMUST00000107109,ENSMUST00000176362,ENSMUST00000176151,ENSMUST00000147611,ENSMUST00000107120,ENSMUST00000107118,ENSMUST00000107124,ENSMUST00000102799
ENSMUSG00000008496	591.059	-8.01653e-05	0.0046362	0.422019	1	7	Pou2f2	protein_coding	ENSMUST00000108418,ENSMUST00000108417,ENSMUST00000108416,ENSMUST00000108415,ENSMUST00000098679,ENSMUST00000108413,ENSMUST00000147146,ENSMUST00000175754,ENSMUST00000176408,ENSMUST00000175774
ENSMUSG00000008540	219.083	-0.000238047	0.00828851	0.145976	1	6	Mgst1	protein_coding	ENSMUST00000120230,ENSMUST00000140932,ENSMUST00000008684,ENSMUST00000118091,ENSMUST00000120302,ENSMUST00000120939,ENSMUST00000204628,ENSMUST00000125810
ENSMUSG00000008575	4524.45	2.45276e-05	0.00327087	0.767271	1	4	Nfib	protein_coding	ENSMUST00000155821,ENSMUST00000122918,ENSMUST00000107248,ENSMUST00000064770,ENSMUST00000107247,ENSMUST00000107246,ENSMUST00000107245,ENSMUST00000140874,ENSMUST00000050872,ENSMUST00000148982,ENSMUST00000152588,ENSMUST00000135024
ENSMUSG00000008590	0.95398	-0.000242248	0.0217125	0.225912	1	9	Htr3b	protein_coding	ENSMUST00000008734
ENSMUSG00000008601	4.32637	-0.000150424	0.0136858	0.482542	1	3	Rab25	protein_coding	ENSMUST00000149724,ENSMUST00000141371,ENSMUST00000008745,ENSMUST00000131775
ENSMUSG00000008604	6650.73	-0.000141472	0.00353136	0.20059	1	3	Ubqln4	protein_coding	ENSMUST00000008748,ENSMUST00000194303,ENSMUST00000192687,ENSMUST00000192962,ENSMUST00000195498
ENSMUSG00000008658	12174.9	9.90961e-05	0.0035685	0.309804	1	16	Rbfox1	protein_coding	ENSMUST00000056416,ENSMUST00000115841
ENSMUSG00000008668	3751.32	-0.000165153	0.00341199	0.166742	1	17	Rps18	protein_coding	ENSMUST00000174745,ENSMUST00000174758,ENSMUST00000008812,ENSMUST00000174175,ENSMUST00000173323,ENSMUST00000174662,ENSMUST00000174609,ENSMUST00000174620,ENSMUST00000172799,ENSMUST00000172550
ENSMUSG00000008682	5620.87	-0.000120591	0.00287052	0.316365	1	X	Rpl10	protein_coding	ENSMUST00000146584,ENSMUST00000138954,ENSMUST00000151702,ENSMUST00000008826,ENSMUST00000125775,ENSMUST00000135690,ENSMUST00000074085,ENSMUST00000144434,ENSMUST00000142142,ENSMUST00000149171,ENSMUST00000134330
ENSMUSG00000008683	5154.37	9.70982e-06	0.00269569	0.931015	1	7	Rps15a	protein_coding	ENSMUST00000128482,ENSMUST00000131374,ENSMUST00000172457,ENSMUST00000106588,ENSMUST00000131840,ENSMUST00000134270,ENSMUST00000106590
ENSMUSG00000008690	4638.64	-8.67759e-05	0.0026839	0.522827	1	15	Ncaph2	protein_coding	ENSMUST00000136638,ENSMUST00000141643,ENSMUST00000074552,ENSMUST00000147733,ENSMUST00000088717,ENSMUST00000123889,ENSMUST00000036987,ENSMUST00000151523,ENSMUST00000145259,ENSMUST00000145793,ENSMUST00000140665,ENSMUST00000134900,ENSMUST00000147207
ENSMUSG00000008730	6020.85	-4.02834e-05	0.00274042	0.707231	1	3	Hipk1	protein_coding	ENSMUST00000118317,ENSMUST00000126351,ENSMUST00000135634,ENSMUST00000200071,ENSMUST00000137078,ENSMUST00000106845,ENSMUST00000029438
ENSMUSG00000008734	7605.47	5.29368e-05	0.00310222	0.553343	1	7	Gprc5b	protein_coding	ENSMUST00000207614,ENSMUST00000208394,ENSMUST00000008878,ENSMUST00000207582
ENSMUSG00000008763	6790.93	5.88597e-05	0.00287147	0.552344	1	3	Man1a2	protein_coding	ENSMUST00000008907,ENSMUST00000123442,ENSMUST00000146818,ENSMUST00000133642,ENSMUST00000196250,ENSMUST00000130066
ENSMUSG00000008813	0.491923	0.000103357	0.0193838	0.525398	1	14	Tppp2	protein_coding	ENSMUST00000008957,ENSMUST00000177625
ENSMUSG00000008822	591.667	0.000111526	0.00376404	0.267248	1	12	Acyp1	protein_coding	ENSMUST00000117138,ENSMUST00000121930,ENSMUST00000008966,ENSMUST00000065913
ENSMUSG00000008843	0.924979	-0.000154951	0.0274158	0.341448	1	5	Cldn13	protein_coding	ENSMUST00000008987
ENSMUSG00000008845	66.4711	-8.96839e-05	0.00838212	0.588041	1	6	Cd163	protein_coding	ENSMUST00000032234,ENSMUST00000203210,ENSMUST00000112541
ENSMUSG00000008855	8233.38	-0.000180166	0.00431127	0.132363	1	11	Hdac5	protein_coding	ENSMUST00000126453,ENSMUST00000140481,ENSMUST00000150965,ENSMUST00000155065,ENSMUST00000137787,ENSMUST00000150683,ENSMUST00000107152,ENSMUST00000136304,ENSMUST00000107150,ENSMUST00000008999,ENSMUST00000124077,ENSMUST00000145540,ENSMUST00000107151,ENSMUST00000128686,ENSMUST00000131254,ENSMUST00000149087,ENSMUST00000133651,ENSMUST00000125072,ENSMUST00000156337,ENSMUST00000140962
ENSMUSG00000008859	2654.26	2.68563e-05	0.00278241	0.784746	1	13	Rala	protein_coding	ENSMUST00000009003
ENSMUSG00000008874	0.189899	-2.11401e-05	0.0245158	0.878273	1	8	Clec3a	protein_coding	ENSMUST00000009018
ENSMUSG00000008892	2552.11	5.30377e-06	0.0028883	0.95179	1	8	Vdac3	protein_coding	ENSMUST00000210096,ENSMUST00000179233,ENSMUST00000211222,ENSMUST00000009036
ENSMUSG00000008932	1.73621	-0.000426563	0.0244129	0.102846	1	4	Slc1a7	protein_coding	ENSMUST00000106713,ENSMUST00000124190
ENSMUSG00000008958	1047.55	2.6397e-05	0.00273043	0.803286	1	3	Vps72	protein_coding	ENSMUST00000125548,ENSMUST00000139296,ENSMUST00000152333,ENSMUST00000136076,ENSMUST00000009102
ENSMUSG00000008976	1091.1	-6.47332e-05	0.00299959	0.495819	1	16	Gabpa	protein_coding	ENSMUST00000126031,ENSMUST00000148035,ENSMUST00000139101,ENSMUST00000114184,ENSMUST00000009120
ENSMUSG00000008999	518.604	-4.46671e-05	0.0051295	0.679072	1	2	Bmp7	protein_coding	ENSMUST00000009143,ENSMUST00000137247
ENSMUSG00000009013	8058.87	-0.000147002	0.00352938	0.190549	1	5	Dynll1	protein_coding	ENSMUST00000112090,ENSMUST00000202980,ENSMUST00000127552,ENSMUST00000125959,ENSMUST00000009157,ENSMUST00000123292
ENSMUSG00000009030	1046.39	7.76167e-05	0.00331989	0.404396	1	2	Pdcl	protein_coding	ENSMUST00000009174,ENSMUST00000112940,ENSMUST00000147703,ENSMUST00000138314
ENSMUSG00000009035	3079.46	6.03057e-05	0.0027871	0.571568	1	15	Tmem184b	protein_coding	ENSMUST00000178522,ENSMUST00000074991
ENSMUSG00000009070	7.53255	0.000258363	0.0141715	0.287694	1	10	Rsph14	protein_coding	ENSMUST00000166088,ENSMUST00000009214,ENSMUST00000160072,ENSMUST00000160450,ENSMUST00000159761,ENSMUST00000179546,ENSMUST00000159994
ENSMUSG00000009073	4831.35	-0.000116909	0.00267364	0.43769	1	11	Nf2	protein_coding	ENSMUST00000155600,ENSMUST00000141342,ENSMUST00000167480,ENSMUST00000152656,ENSMUST00000137926,ENSMUST00000109910,ENSMUST00000109908,ENSMUST00000093374,ENSMUST00000053079,ENSMUST00000172305,ENSMUST00000164190,ENSMUST00000056290,ENSMUST00000124878
ENSMUSG00000009075	3692.1	-1.64453e-05	0.00953959	0.92831	1	11	Cabp7	protein_coding	ENSMUST00000009219
ENSMUSG00000009076	631.104	0.000102169	0.00318808	0.317583	1	11	Zmat5	protein_coding	ENSMUST00000009220,ENSMUST00000154341,ENSMUST00000141970
ENSMUSG00000009079	9838.32	-0.000129778	0.00308978	0.254033	1	11	Ewsr1	protein_coding	ENSMUST00000063232,ENSMUST00000073308,ENSMUST00000139886,ENSMUST00000150168,ENSMUST00000151847,ENSMUST00000102930,ENSMUST00000144238,ENSMUST00000141002,ENSMUST00000130060,ENSMUST00000130118,ENSMUST00000079949,ENSMUST00000151497,ENSMUST00000093365
ENSMUSG00000009090	8438.8	9.76212e-05	0.00263915	0.550285	1	11	Ap1b1	protein_coding	ENSMUST00000137292,ENSMUST00000133007,ENSMUST00000145704,ENSMUST00000009234,ENSMUST00000133014,ENSMUST00000109897,ENSMUST00000144426,ENSMUST00000142325,ENSMUST00000101613
ENSMUSG00000009092	53.2112	-0.000110518	0.007289	0.442691	1	10	Derl3	protein_coding	ENSMUST00000009236
ENSMUSG00000009093	0.493082	-4.80172e-05	0.0184821	0.756521	1	10	Gstt4	protein_coding	ENSMUST00000159241,ENSMUST00000160211
ENSMUSG00000009097	21.5441	-8.77304e-06	0.00714639	0.952474	1	16	Tbx1	protein_coding	ENSMUST00000009241
ENSMUSG00000009108	1.25806	7.72768e-05	0.0162199	0.656902	1	3	Gnat2	protein_coding	ENSMUST00000145101,ENSMUST00000142568,ENSMUST00000151326,ENSMUST00000130013,ENSMUST00000058669,ENSMUST00000131856
ENSMUSG00000009112	2583.76	5.85015e-06	0.00263621	0.96776	1	6	Bcl2l13	protein_coding	ENSMUST00000204004,ENSMUST00000203584,ENSMUST00000203037,ENSMUST00000009256
ENSMUSG00000009114	1.26793	-6.90434e-05	0.0178382	0.668377	1	10	2610028H24Rik	protein_coding	ENSMUST00000105415,ENSMUST00000092406
ENSMUSG00000009115	3.47379	-0.000245991	0.0167373	0.280526	1	10	Spatc1l	protein_coding	ENSMUST00000009259,ENSMUST00000105414
ENSMUSG00000009145	27.1694	-3.18057e-05	0.00570826	0.790389	1	6	Dqx1	protein_coding	ENSMUST00000077502,ENSMUST00000204803
ENSMUSG00000009185	2.12157	-0.000198774	0.0162412	0.350209	1	11	Ccl8	protein_coding	ENSMUST00000009329
ENSMUSG00000009207	1937.26	0.000335944	0.00795463	0.0604106	1	2	Lnpk1	protein_coding	ENSMUST00000134641,ENSMUST00000130586,ENSMUST00000127168,ENSMUST00000145293,ENSMUST00000134764,ENSMUST00000155006,ENSMUST00000134168,ENSMUST00000111993,ENSMUST00000154706,ENSMUST00000145933,ENSMUST00000130232,ENSMUST00000102676,ENSMUST00000064503
ENSMUSG00000009210	2.92369	7.48291e-05	0.0155559	0.677099	1	11	Prr29	protein_coding	ENSMUST00000190268,ENSMUST00000106816,ENSMUST00000190795,ENSMUST00000185986,ENSMUST00000009354,ENSMUST00000188561
ENSMUSG00000009214	9.78076	-7.36192e-05	0.00997048	0.696096	1	2	Tmem8c	protein_coding	ENSMUST00000009358,ENSMUST00000163967
ENSMUSG00000009216	5595.7	2.80406e-05	0.00295656	0.748543	1	2	Fam163b	protein_coding	ENSMUST00000151224
ENSMUSG00000009246	0.801225	-6.06093e-05	0.0178911	0.703707	1	7	Trpm5	protein_coding	ENSMUST00000009390,ENSMUST00000146075,ENSMUST00000148715,ENSMUST00000150867,ENSMUST00000150589,ENSMUST00000126776,ENSMUST00000136602,ENSMUST00000133027
ENSMUSG00000009248	7.36765	-3.3922e-05	0.00935529	0.851098	1	7	Ascl2	protein_coding	ENSMUST00000121862,ENSMUST00000009392
ENSMUSG00000009281	158.259	-0.000133573	0.00646323	0.298504	1	6	Rarres2	protein_coding	ENSMUST00000204930,ENSMUST00000009425,ENSMUST00000203541,ENSMUST00000204182,ENSMUST00000204267
ENSMUSG00000009291	2216.55	-0.000201537	0.00448581	0.109549	1	10	Pttg1ip	protein_coding	ENSMUST00000009435,ENSMUST00000167006,ENSMUST00000162943,ENSMUST00000161789,ENSMUST00000159116,ENSMUST00000162429,ENSMUST00000161165,ENSMUST00000162598,ENSMUST00000162895
ENSMUSG00000009292	1733.82	-4.3133e-05	0.00269049	0.718571	1	10	Trpm2	protein_coding	ENSMUST00000153842,ENSMUST00000138238,ENSMUST00000105399,ENSMUST00000126206,ENSMUST00000105401,ENSMUST00000105400,ENSMUST00000140471,ENSMUST00000154996
ENSMUSG00000009293	1377.06	-8.7462e-05	0.00417754	0.363559	1	10	Ube2g2	protein_coding	ENSMUST00000174546,ENSMUST00000174510,ENSMUST00000173360,ENSMUST00000172772,ENSMUST00000172813
ENSMUSG00000009356	29.2339	-3.26713e-05	0.00614699	0.798571	1	11	Lpo	protein_coding	ENSMUST00000157004,ENSMUST00000103177,ENSMUST00000136446
ENSMUSG00000009376	629.075	-1.19239e-05	0.00488708	0.909417	1	6	Met	protein_coding	ENSMUST00000080469,ENSMUST00000140070,ENSMUST00000152802,ENSMUST00000148903,ENSMUST00000145473,ENSMUST00000115442,ENSMUST00000115443
ENSMUSG00000009378	113.969	-0.000127521	0.00635037	0.313581	1	19	Slc16a12	protein_coding	ENSMUST00000009522
ENSMUSG00000009394	23436.6	-1.98834e-05	0.00327068	0.809473	1	6	Syn2	protein_coding	ENSMUST00000204617,ENSMUST00000169345,ENSMUST00000204726,ENSMUST00000203450,ENSMUST00000203707,ENSMUST00000009538,ENSMUST00000203768
ENSMUSG00000009406	3286.73	-2.40927e-05	0.00318874	0.771784	1	X	Elk1	protein_coding	ENSMUST00000009550,ENSMUST00000148133
ENSMUSG00000009418	5961.06	-0.000192165	0.00420143	0.119103	1	1	Nav1	protein_coding	ENSMUST00000190130,ENSMUST00000190298,ENSMUST00000040599,ENSMUST00000187311,ENSMUST00000189362,ENSMUST00000067414,ENSMUST00000189252,ENSMUST00000190735
ENSMUSG00000009470	3402.64	0.00012304	0.00289626	0.30338	1	13	Tnpo1	protein_coding	ENSMUST00000179271,ENSMUST00000179301,ENSMUST00000109401,ENSMUST00000109399
ENSMUSG00000009471	4.64769	-1.52111e-05	0.0120454	0.938713	1	7	Myod1	protein_coding	ENSMUST00000072514
ENSMUSG00000009487	2.79287	1.00463e-05	0.0137363	0.957876	1	7	Otog	protein_coding	ENSMUST00000209802,ENSMUST00000164538,ENSMUST00000210281
ENSMUSG00000009535	2926.59	0.00013072	0.00305397	0.256504	1	18	Rnmt	protein_coding	ENSMUST00000025427,ENSMUST00000151833,ENSMUST00000148937,ENSMUST00000129849,ENSMUST00000139554,ENSMUST00000139111,ENSMUST00000131075,ENSMUST00000009679
ENSMUSG00000009545	10.9316	0.000110966	0.011585	0.587645	1	7	Kcnq1	protein_coding	ENSMUST00000186488,ENSMUST00000009689,ENSMUST00000186288,ENSMUST00000185383,ENSMUST00000186284,ENSMUST00000186798,ENSMUST00000187213
ENSMUSG00000009549	2610.19	-3.66666e-05	0.00308908	0.669684	1	2	Srp14	protein_coding	ENSMUST00000110862,ENSMUST00000009693,ENSMUST00000138189,ENSMUST00000149615
ENSMUSG00000009551	92.7776	-1.05848e-05	0.00498918	0.921008	1	2	6330409D20Rik	protein_coding	ENSMUST00000151536,ENSMUST00000009695
ENSMUSG00000009555	3416.86	-0.000178739	0.0046641	0.135831	1	2	Cdk9	protein_coding	ENSMUST00000154131,ENSMUST00000155205,ENSMUST00000125058,ENSMUST00000009699,ENSMUST00000130399,ENSMUST00000128265,ENSMUST00000144210,ENSMUST00000120105,ENSMUST00000123170
ENSMUSG00000009563	1065.27	-0.000148921	0.00286858	0.254945	1	2	Tor2a	protein_coding	ENSMUST00000149720,ENSMUST00000009707,ENSMUST00000140999,ENSMUST00000156617,ENSMUST00000149987,ENSMUST00000175763,ENSMUST00000177382,ENSMUST00000123624
ENSMUSG00000009566	287.549	-0.000213569	0.00618563	0.118469	1	2	Fpgs	protein_coding	ENSMUST00000028148,ENSMUST00000149491,ENSMUST00000143743,ENSMUST00000130164,ENSMUST00000156792,ENSMUST00000146498,ENSMUST00000142186,ENSMUST00000123171,ENSMUST00000127812,ENSMUST00000132327
ENSMUSG00000009569	12574.5	-3.98348e-05	0.00272614	0.716757	1	16	Mkl2	protein_coding	ENSMUST00000056715,ENSMUST00000115809,ENSMUST00000149359,ENSMUST00000009713
ENSMUSG00000009575	9742.81	2.99781e-05	0.00271044	0.78713	1	15	Cbx5	protein_coding	ENSMUST00000108813,ENSMUST00000127191,ENSMUST00000122182,ENSMUST00000118152
ENSMUSG00000009585	96.881	-0.000153203	0.00653995	0.241206	1	15	Apobec3	protein_coding	ENSMUST00000176904,ENSMUST00000177483,ENSMUST00000165537,ENSMUST00000176868,ENSMUST00000175849,ENSMUST00000109620,ENSMUST00000177350,ENSMUST00000176644,ENSMUST00000175714,ENSMUST00000175827,ENSMUST00000023054,ENSMUST00000176823,ENSMUST00000177006,ENSMUST00000175801,ENSMUST00000177098,ENSMUST00000175752,ENSMUST00000176325
ENSMUSG00000009588	0.476524	4.16142e-05	0.0201692	0.780492	1	11	St6galnac1	protein_coding	ENSMUST00000009732
ENSMUSG00000009596	6.6536	-7.67171e-05	0.0112806	0.700771	1	X	Taf7l	protein_coding	ENSMUST00000113223,ENSMUST00000131311,ENSMUST00000009740
ENSMUSG00000009614	514.044	-0.000314427	0.00701655	0.0591678	1	2	Sardh	protein_coding	ENSMUST00000149733,ENSMUST00000127805,ENSMUST00000129975,ENSMUST00000139312,ENSMUST00000147089,ENSMUST00000102886,ENSMUST00000091224,ENSMUST00000142136,ENSMUST00000144448,ENSMUST00000156434
ENSMUSG00000009621	602.808	-0.000465744	0.00808902	0.0277395	1	2	Vav2	protein_coding	ENSMUST00000056176,ENSMUST00000146843,ENSMUST00000149758,ENSMUST00000148067,ENSMUST00000135584,ENSMUST00000185188,ENSMUST00000132642
ENSMUSG00000009628	47.2245	6.04362e-05	0.00664327	0.656016	1	8	Tex15	protein_coding	ENSMUST00000149399,ENSMUST00000124496,ENSMUST00000009772,ENSMUST00000124501
ENSMUSG00000009630	4143.55	2.50008e-05	0.00265128	0.852024	1	8	Ppp2cb	protein_coding	ENSMUST00000009774
ENSMUSG00000009633	156.42	1.17963e-05	0.00359434	0.888398	1	1	G0s2	protein_coding	ENSMUST00000009777
ENSMUSG00000009640	1020.98	9.92637e-05	0.00279749	0.403875	1	4	Dmap1	protein_coding	ENSMUST00000134642,ENSMUST00000123586,ENSMUST00000102687,ENSMUST00000129510,ENSMUST00000127750,ENSMUST00000135582
ENSMUSG00000009646	0.172141	2.48981e-05	0.0245589	0.857016	1	10	Pla2g12b	protein_coding	ENSMUST00000009790,ENSMUST00000162643
ENSMUSG00000009647	1144.26	-2.77746e-06	0.00292953	0.974204	1	10	Mcu	protein_coding	ENSMUST00000162012,ENSMUST00000161168,ENSMUST00000020312,ENSMUST00000009791,ENSMUST00000161435
ENSMUSG00000009654	4.55627	-0.000122456	0.0136267	0.55508	1	10	Oit3	protein_coding	ENSMUST00000162493,ENSMUST00000009798
ENSMUSG00000009670	8.70757	0.000376281	0.016279	0.181299	1	X	Tex11	protein_coding	ENSMUST00000113718,ENSMUST00000113716,ENSMUST00000009814
ENSMUSG00000009681	6247.33	-0.000724691	0.0103727	0.0131529	1	10	Bcr	protein_coding	ENSMUST00000164107
ENSMUSG00000009687	717.182	-0.000154004	0.00722584	0.27562	1	7	Fxyd5	protein_coding	ENSMUST00000159753,ENSMUST00000161684,ENSMUST00000162116,ENSMUST00000162250,ENSMUST00000205301,ENSMUST00000162733,ENSMUST00000160006,ENSMUST00000160689,ENSMUST00000161259,ENSMUST00000009831,ENSMUST00000161805,ENSMUST00000202395,ENSMUST00000162087,ENSMUST00000159924
ENSMUSG00000009731	566.646	-6.3825e-05	0.00317099	0.483141	1	X	Kcnd1	protein_coding	ENSMUST00000009875,ENSMUST00000125440
ENSMUSG00000009733	964.597	-0.000240363	0.00424786	0.0807752	1	15	Tfcp2	protein_coding	ENSMUST00000009877
ENSMUSG00000009734	70.527	2.82374e-05	0.00518545	0.79716	1	13	Pou6f2	protein_coding	ENSMUST00000176795,ENSMUST00000139064,ENSMUST00000184299,ENSMUST00000175703,ENSMUST00000176898,ENSMUST00000175768
ENSMUSG00000009739	6795.41	-1.65551e-05	0.00318591	0.840723	1	15	Pou6f1	protein_coding	ENSMUST00000177505,ENSMUST00000058274,ENSMUST00000177202,ENSMUST00000176271,ENSMUST00000205510,ENSMUST00000176140,ENSMUST00000073837,ENSMUST00000177335,ENSMUST00000176300,ENSMUST00000177247
ENSMUSG00000009741	5206.84	-0.000208805	0.00359386	0.112414	1	9	Ubp1	protein_coding	ENSMUST00000009885,ENSMUST00000084885,ENSMUST00000116492
ENSMUSG00000009772	37.292	0.000105384	0.0076375	0.485245	1	1	Nuak2	protein_coding	ENSMUST00000072177,ENSMUST00000082125,ENSMUST00000133246,ENSMUST00000128661
ENSMUSG00000009828	1186.68	3.04311e-05	0.00277274	0.761349	1	9	Ick	protein_coding	ENSMUST00000142776,ENSMUST00000117330,ENSMUST00000118869,ENSMUST00000044551,ENSMUST00000149821,ENSMUST00000125615,ENSMUST00000142402,ENSMUST00000009972
ENSMUSG00000009863	4570.13	5.03885e-05	0.0027245	0.655729	1	4	Sdhb	protein_coding	ENSMUST00000010007,ENSMUST00000125780,ENSMUST00000129181
ENSMUSG00000009876	45.9934	-0.00033008	0.0115343	0.136401	1	2	Cox4i2	protein_coding	ENSMUST00000109821,ENSMUST00000010020
ENSMUSG00000009894	15027.4	9.9592e-05	0.00307862	0.337463	1	11	Snap47	protein_coding	ENSMUST00000125846,ENSMUST00000010038,ENSMUST00000136436,ENSMUST00000145550,ENSMUST00000150297,ENSMUST00000156146,ENSMUST00000120940,ENSMUST00000132969
ENSMUSG00000009900	3.64932	0.000171399	0.0151525	0.41839	1	11	Wnt3a	protein_coding	ENSMUST00000010044
ENSMUSG00000009905	1588.45	-0.000205312	0.00294176	0.160713	1	1	Kdsr	protein_coding	ENSMUST00000187617,ENSMUST00000187319,ENSMUST00000010049
ENSMUSG00000009907	2150.2	0.000113875	0.00281461	0.352619	1	1	Vps4b	protein_coding	ENSMUST00000126057,ENSMUST00000127606,ENSMUST00000147705,ENSMUST00000094646,ENSMUST00000112736,ENSMUST00000190531
ENSMUSG00000009927	4374.56	-0.00014389	0.0032743	0.208706	1	9	Rps25	protein_coding	ENSMUST00000080300
ENSMUSG00000009941	3.91521	4.60188e-05	0.0121423	0.81749	1	X	Nxf2	protein_coding	ENSMUST00000113189,ENSMUST00000143059,ENSMUST00000113187,ENSMUST00000010085
ENSMUSG00000009995	2179.18	-4.51036e-05	0.00285553	0.638978	1	X	Taz	protein_coding	ENSMUST00000156880,ENSMUST00000149055,ENSMUST00000131116,ENSMUST00000069722,ENSMUST00000134914,ENSMUST00000125972,ENSMUST00000156212,ENSMUST00000156788,ENSMUST00000135504,ENSMUST00000124915,ENSMUST00000114180,ENSMUST00000114182,ENSMUST00000132437,ENSMUST00000156072,ENSMUST00000146260,ENSMUST00000134432,ENSMUST00000124200,ENSMUST00000153459,ENSMUST00000135012,ENSMUST00000134936,ENSMUST00000147844,…
ENSMUSG00000010021	129.806	-4.85651e-05	0.0036512	0.576493	1	11	Kif19a	protein_coding	ENSMUST00000138340,ENSMUST00000134165,ENSMUST00000126555,ENSMUST00000137326,ENSMUST00000138804,ENSMUST00000084368,ENSMUST00000131782
ENSMUSG00000010025	2261.21	4.97608e-05	0.00278312	0.631797	1	11	Aldh3a2	protein_coding	ENSMUST00000128991,ENSMUST00000149298,ENSMUST00000147291,ENSMUST00000141368,ENSMUST00000208086,ENSMUST00000108715,ENSMUST00000074127,ENSMUST00000066277
ENSMUSG00000010044	136.72	-0.000362036	0.00955081	0.070438	1	9	Zmynd10	protein_coding	ENSMUST00000193303,ENSMUST00000195158,ENSMUST00000192445,ENSMUST00000010188,ENSMUST00000195627
ENSMUSG00000010045	1231.98	-3.03919e-05	0.00277583	0.760742	1	9	Tmem115	protein_coding	ENSMUST00000010189
ENSMUSG00000010047	336.768	-5.1243e-05	0.00298061	0.576933	1	9	Hyal2	protein_coding	ENSMUST00000192887,ENSMUST00000194794,ENSMUST00000195681,ENSMUST00000195667,ENSMUST00000195752,ENSMUST00000193747,ENSMUST00000010191
ENSMUSG00000010048	301.868	-5.79905e-05	0.00366742	0.511589	1	9	Ifrd2	protein_coding	ENSMUST00000192888,ENSMUST00000010192,ENSMUST00000195725,ENSMUST00000193153,ENSMUST00000194932,ENSMUST00000193140,ENSMUST00000195746
ENSMUSG00000010051	112.716	-0.000186857	0.00610844	0.152461	1	9	Hyal1	protein_coding	ENSMUST00000184695,ENSMUST00000010195,ENSMUST00000123005,ENSMUST00000112387,ENSMUST00000144392
ENSMUSG00000010054	3557.32	-6.07849e-05	0.00267866	0.637287	1	9	Tusc2	protein_coding	ENSMUST00000193418,ENSMUST00000193292,ENSMUST00000010198
ENSMUSG00000010057	1470.09	9.12484e-05	0.0026834	0.507159	1	9	Nprl2	protein_coding	ENSMUST00000195370,ENSMUST00000010201,ENSMUST00000193628,ENSMUST00000192951,ENSMUST00000194848
ENSMUSG00000010064	2826.76	-0.000130301	0.00393911	0.217108	1	9	Slc38a3	protein_coding	ENSMUST00000010208,ENSMUST00000195739,ENSMUST00000177567,ENSMUST00000194895,ENSMUST00000167868,ENSMUST00000194230,ENSMUST00000195843,ENSMUST00000193932,ENSMUST00000195033,ENSMUST00000193495,ENSMUST00000192211,ENSMUST00000192323,ENSMUST00000192990,ENSMUST00000191923
ENSMUSG00000010066	1770.13	5.46807e-05	0.00305261	0.546868	1	9	Cacna2d2	protein_coding	ENSMUST00000171809,ENSMUST00000194842,ENSMUST00000168532,ENSMUST00000085092,ENSMUST00000170737,ENSMUST00000164988,ENSMUST00000169354,ENSMUST00000168959,ENSMUST00000166799,ENSMUST00000010210
ENSMUSG00000010067	639.906	5.2894e-05	0.00346167	0.542742	1	9	Rassf1	protein_coding	ENSMUST00000129320,ENSMUST00000191832,ENSMUST00000121635,ENSMUST00000010211,ENSMUST00000093786,ENSMUST00000125386,ENSMUST00000122225,ENSMUST00000125080,ENSMUST00000156198,ENSMUST00000144129
ENSMUSG00000010080	50.9057	0.000198769	0.00914525	0.255192	1	11	Epn3	protein_coding	ENSMUST00000010224,ENSMUST00000142992,ENSMUST00000150526,ENSMUST00000127305
ENSMUSG00000010086	15767	-4.00391e-05	0.00380864	0.647206	1	11	Rnf112	protein_coding	ENSMUST00000136966,ENSMUST00000060255,ENSMUST00000126859,ENSMUST00000130648,ENSMUST00000152137,ENSMUST00000054927,ENSMUST00000102661
ENSMUSG00000010095	4602.4	-6.82144e-05	0.0030576	0.470049	1	19	Slc3a2	protein_coding	ENSMUST00000170157,ENSMUST00000205377,ENSMUST00000206895,ENSMUST00000206560,ENSMUST00000206598,ENSMUST00000010239,ENSMUST00000206797,ENSMUST00000205463,ENSMUST00000205538
ENSMUSG00000010097	5508.08	-0.000160099	0.00347196	0.171465	1	19	Nxf1	protein_coding	ENSMUST00000183939,ENSMUST00000183780,ENSMUST00000184808,ENSMUST00000183898,ENSMUST00000184387,ENSMUST00000185056,ENSMUST00000184826,ENSMUST00000184756,ENSMUST00000010248,ENSMUST00000184663,ENSMUST00000184970,ENSMUST00000010241
ENSMUSG00000010110	2678.5	-8.03954e-05	0.00290689	0.439197	1	19	Stx5a	protein_coding	ENSMUST00000175901,ENSMUST00000176260,ENSMUST00000176570,ENSMUST00000176844,ENSMUST00000176968,ENSMUST00000010254,ENSMUST00000176093,ENSMUST00000175872,ENSMUST00000177373,ENSMUST00000073430,ENSMUST00000175834,ENSMUST00000176013,ENSMUST00000176182,ENSMUST00000176381,ENSMUST00000175642,ENSMUST00000176314,ENSMUST00000176009,ENSMUST00000177322,ENSMUST00000176404
ENSMUSG00000010122	135.383	0.000139622	0.0128649	0.512064	1	11	Slc47a1	protein_coding	ENSMUST00000148671,ENSMUST00000010267,ENSMUST00000131723,ENSMUST00000147583
ENSMUSG00000010136	8.90165	3.26066e-05	0.0127279	0.868816	1	3	Pifo	protein_coding	ENSMUST00000010280,ENSMUST00000066319
ENSMUSG00000010142	54.7602	-9.85952e-05	0.00628187	0.433472	1	11	Tnfrsf13b	protein_coding	ENSMUST00000130708,ENSMUST00000137832,ENSMUST00000139422,ENSMUST00000010286,ENSMUST00000101103,ENSMUST00000146033,ENSMUST00000123378
ENSMUSG00000010154	674.41	-8.17635e-05	0.00316165	0.395837	1	8	Spire2	protein_coding	ENSMUST00000212404,ENSMUST00000010298
ENSMUSG00000010175	1418.24	6.91054e-05	0.0101134	0.715913	1	1	Prox1	protein_coding	ENSMUST00000177288,ENSMUST00000010319,ENSMUST00000175916
ENSMUSG00000010205	1605.23	-0.000233429	0.00491196	0.0850574	1	9	Raver1	protein_coding	ENSMUST00000115487
ENSMUSG00000010277	13704	-0.000149244	0.00270649	0.327762	1	11	2610507B11Rik	protein_coding	ENSMUST00000010421,ENSMUST00000145145,ENSMUST00000136184,ENSMUST00000126928,ENSMUST00000141331,ENSMUST00000147432,ENSMUST00000125459,ENSMUST00000132756
ENSMUSG00000010290	1521.61	4.65142e-05	0.002856	0.629763	1	1	AI597479	protein_coding	ENSMUST00000010434
ENSMUSG00000010307	583.113	0.000595577	0.0120158	0.0313416	1	7	Tmem86a	protein_coding	ENSMUST00000010451,ENSMUST00000211066
ENSMUSG00000010311	23.1968	-0.000271501	0.0124691	0.239249	1	1	Optc	protein_coding	ENSMUST00000124245,ENSMUST00000124051,ENSMUST00000149380,ENSMUST00000153617,ENSMUST00000126123
ENSMUSG00000010342	13.7164	-0.000226213	0.0124501	0.316331	1	11	Tex14	protein_coding	ENSMUST00000156483,ENSMUST00000100657,ENSMUST00000131973,ENSMUST00000060835,ENSMUST00000124255
ENSMUSG00000010358	74.13	-1.89508e-05	0.00468396	0.851017	1	11	Ifi35	protein_coding	ENSMUST00000131024,ENSMUST00000125958,ENSMUST00000010502
ENSMUSG00000010362	176.581	-7.791e-05	0.00470261	0.438389	1	11	Rdm1	protein_coding	ENSMUST00000155222,ENSMUST00000010506,ENSMUST00000139037,ENSMUST00000152484,ENSMUST00000133727
ENSMUSG00000010376	3171.83	-4.21683e-06	0.00274767	0.966506	1	14	Nedd8	protein_coding	ENSMUST00000010520,ENSMUST00000163750
ENSMUSG00000010392	2142.43	3.7183e-05	0.00266934	0.768488	1	11	Gosr1	protein_coding	ENSMUST00000010536,ENSMUST00000137767
ENSMUSG00000010406	715.761	2.56106e-06	0.00282288	0.977741	1	14	Mrpl52	protein_coding	ENSMUST00000200217,ENSMUST00000010550,ENSMUST00000199153,ENSMUST00000199689,ENSMUST00000196273,ENSMUST00000199195
ENSMUSG00000010435	0.0625419	0	0.0244039	1	1	8	Spaca7	protein_coding	ENSMUST00000209428,ENSMUST00000210276,ENSMUST00000010579,ENSMUST00000211182,ENSMUST00000210424
ENSMUSG00000010453	3871.38	-0.00016557	0.00358407	0.159701	1	1	Kansl3	protein_coding	ENSMUST00000186470,ENSMUST00000188957,ENSMUST00000188961,ENSMUST00000185614,ENSMUST00000185912,ENSMUST00000187628,ENSMUST00000185621,ENSMUST00000188528,ENSMUST00000010597
ENSMUSG00000010461	235.403	0.00299022	0.0325151	0.00553236	1	10	Eya4	protein_coding	ENSMUST00000074366,ENSMUST00000092665
ENSMUSG00000010476	36.541	0.000241223	0.0114319	0.259327	1	7	Ebf3	protein_coding	ENSMUST00000209578,ENSMUST00000169486,ENSMUST00000209905,ENSMUST00000033378,ENSMUST00000209864,ENSMUST00000106118,ENSMUST00000168203,ENSMUST00000210774
ENSMUSG00000010492	7.73953	4.07265e-05	0.011046	0.835476	1	2	Uckl1os	antisense	ENSMUST00000136759,ENSMUST00000148004,ENSMUST00000123110,ENSMUST00000148847,ENSMUST00000152365,ENSMUST00000122831,ENSMUST00000126672
ENSMUSG00000010505	478.529	0.000143263	0.00663856	0.276144	1	2	Myt1	protein_coding	ENSMUST00000129843,ENSMUST00000135744,ENSMUST00000129856,ENSMUST00000183403,ENSMUST00000108756,ENSMUST00000108757,ENSMUST00000081125,ENSMUST00000156190,ENSMUST00000148766,ENSMUST00000130079,ENSMUST00000142245
ENSMUSG00000010517	1465.23	0.000180986	0.00361633	0.139247	1	4	Faf1	protein_coding	ENSMUST00000155204,ENSMUST00000102724,ENSMUST00000143217
ENSMUSG00000010529	114.037	-2.80577e-05	0.00548569	0.808198	1	12	Gm266	protein_coding	ENSMUST00000010673
ENSMUSG00000010538	23.0619	-7.35438e-05	0.00721097	0.613128	1	3	Tsacc	protein_coding	ENSMUST00000107556,ENSMUST00000010682,ENSMUST00000123536
ENSMUSG00000010554	1622.76	-0.00010741	0.00306192	0.315144	1	11	Mettl16	protein_coding	ENSMUST00000128504,ENSMUST00000144692,ENSMUST00000141755,ENSMUST00000134571,ENSMUST00000010698,ENSMUST00000092912
ENSMUSG00000010592	165.901	7.36275e-07	0.00360286	0.99301	1	17	Dazl	protein_coding	ENSMUST00000010736
ENSMUSG00000010601	43.3521	7.13358e-05	0.0067908	0.604268	1	15	Apol7a	protein_coding	ENSMUST00000176074,ENSMUST00000177135,ENSMUST00000175919,ENSMUST00000010745,ENSMUST00000175789
ENSMUSG00000010607	634.684	-1.5953e-06	0.00277021	0.986897	1	9	Pigyl	protein_coding	ENSMUST00000148088,ENSMUST00000123680
ENSMUSG00000010608	7134.74	-2.72399e-05	0.00277096	0.784859	1	12	Rbm25	protein_coding	ENSMUST00000181983,ENSMUST00000183181,ENSMUST00000182450,ENSMUST00000182347,ENSMUST00000182618,ENSMUST00000183039,ENSMUST00000182004,ENSMUST00000182032,ENSMUST00000182840,ENSMUST00000048155,ENSMUST00000182036,ENSMUST00000182255,ENSMUST00000183154,ENSMUST00000183282,ENSMUST00000182633,ENSMUST00000182881,ENSMUST00000183242,ENSMUST00000183128
ENSMUSG00000010609	631.648	5.16995e-06	0.00274823	0.958919	1	1	Psen2	protein_coding	ENSMUST00000149590,ENSMUST00000133340,ENSMUST00000010753,ENSMUST00000130711,ENSMUST00000111106,ENSMUST00000111105,ENSMUST00000111104,ENSMUST00000130029,ENSMUST00000136291,ENSMUST00000128223,ENSMUST00000193897,ENSMUST00000111108
ENSMUSG00000010651	18.494	8.82902e-05	0.00860526	0.602178	1	9	Acaa1b	protein_coding	ENSMUST00000010795,ENSMUST00000127952
ENSMUSG00000010660	605.397	-4.05335e-05	0.00385155	0.64499	1	9	Plcd1	protein_coding	ENSMUST00000010804
ENSMUSG00000010663	9903.86	-0.000272024	0.00360219	0.0728496	1	19	Fads1	protein_coding	ENSMUST00000010807
ENSMUSG00000010721	1537.83	0.000209423	0.00460617	0.102613	1	5	Lmbr1	protein_coding	ENSMUST00000200564,ENSMUST00000200149,ENSMUST00000198105,ENSMUST00000179191,ENSMUST00000198367,ENSMUST00000055195,ENSMUST00000196321
ENSMUSG00000010751	56.6636	6.05308e-05	0.00516973	0.574674	1	7	Tnfrsf22	protein_coding	ENSMUST00000171066,ENSMUST00000146692,ENSMUST00000075588,ENSMUST00000084396
ENSMUSG00000010755	1895.33	-4.56064e-05	0.00347424	0.594829	1	7	Cars	protein_coding	ENSMUST00000010899,ENSMUST00000151574,ENSMUST00000146904,ENSMUST00000208575,ENSMUST00000146462,ENSMUST00000207168,ENSMUST00000134753,ENSMUST00000154022,ENSMUST00000105909,ENSMUST00000135032,ENSMUST00000134128
ENSMUSG00000010760	0.437554	-4.40214e-05	0.02118	0.765591	1	7	Phlda2	protein_coding	ENSMUST00000207561,ENSMUST00000207425,ENSMUST00000010904
ENSMUSG00000010796	0.0656492	-2.11396e-05	0.0245158	0.878275	1	6	Asz1	protein_coding	ENSMUST00000136194,ENSMUST00000146216,ENSMUST00000136626,ENSMUST00000131614,ENSMUST00000010940
ENSMUSG00000010797	186.072	-0.000101072	0.00539074	0.363219	1	6	Wnt2	protein_coding	ENSMUST00000010941
ENSMUSG00000010803	18396.3	0.00207335	0.0255065	0.00739669	1	11	Gabra1	protein_coding	ENSMUST00000205546,ENSMUST00000207274,ENSMUST00000169305,ENSMUST00000020707,ENSMUST00000132971,ENSMUST00000206085,ENSMUST00000206105,ENSMUST00000153147
ENSMUSG00000010825	127.264	-3.35379e-05	0.00520825	0.760522	1	5	Grid2ip	protein_coding	ENSMUST00000110733,ENSMUST00000138948,ENSMUST00000010969,ENSMUST00000120825,ENSMUST00000196148
ENSMUSG00000010830	17.6937	0.000162833	0.0101109	0.395895	1	15	Kdelr3	protein_coding	ENSMUST00000010974
ENSMUSG00000010841	0.113028	0	0.0244039	1	1	11	1700006E09Rik	protein_coding	ENSMUST00000175972,ENSMUST00000010985,ENSMUST00000176722
ENSMUSG00000010911	423.561	-3.22177e-05	0.00282203	0.735929	1	2	Apip	protein_coding	ENSMUST00000124540,ENSMUST00000155004,ENSMUST00000011055,ENSMUST00000147131
ENSMUSG00000010914	1871.49	6.03936e-05	0.00284012	0.552595	1	2	Pdhx	protein_coding	ENSMUST00000111183,ENSMUST00000132449,ENSMUST00000011058
ENSMUSG00000010936	1071.89	2.83105e-05	0.00267855	0.814346	1	8	Vac14	protein_coding	ENSMUST00000212766,ENSMUST00000212829,ENSMUST00000213015,ENSMUST00000213003,ENSMUST00000212663,ENSMUST00000034190
ENSMUSG00000011008	0.735952	0.000221278	0.0221848	0.248694	1	3	Mcoln2	protein_coding	ENSMUST00000011152,ENSMUST00000169533,ENSMUST00000169984,ENSMUST00000170972,ENSMUST00000098524
ENSMUSG00000011034	4.63022	-3.28345e-05	0.0134985	0.865108	1	5	Slc5a1	protein_coding	ENSMUST00000011178
ENSMUSG00000011052	1.83747	0.00011858	0.0159957	0.525603	1	17	1700049J03Rik	antisense	ENSMUST00000011196
ENSMUSG00000011096	1792.79	-8.48523e-05	0.00286403	0.432333	1	7	Akt1s1	protein_coding	ENSMUST00000054343,ENSMUST00000136232,ENSMUST00000152091,ENSMUST00000208384,ENSMUST00000107885,ENSMUST00000107880,ENSMUST00000150335,ENSMUST00000107882,ENSMUST00000141311,ENSMUST00000127783,ENSMUST00000142880,ENSMUST00000207223
ENSMUSG00000011114	1814.12	3.51221e-05	0.00269627	0.76195	1	9	Tbrg1	protein_coding	ENSMUST00000117654,ENSMUST00000142736,ENSMUST00000126062,ENSMUST00000134711
ENSMUSG00000011118	2.38748	-5.17475e-05	0.014271	0.783924	1	9	Panx3	protein_coding	ENSMUST00000142228,ENSMUST00000011262
ENSMUSG00000011148	689.348	4.19518e-05	0.00396405	0.638666	1	12	Adssl1	protein_coding	ENSMUST00000021726,ENSMUST00000180015
ENSMUSG00000011154	13.9708	-4.65568e-05	0.0111554	0.813131	1	7	Cfap161	protein_coding	ENSMUST00000149671,ENSMUST00000119134,ENSMUST00000208785,ENSMUST00000011298
ENSMUSG00000011158	1414.4	-1.57349e-05	0.00267251	0.896695	1	12	Brf1	protein_coding	ENSMUST00000011302
ENSMUSG00000011171	32.5731	-0.000138298	0.00971035	0.456505	1	12	Vipr2	protein_coding	ENSMUST00000176078,ENSMUST00000100988,ENSMUST00000177199,ENSMUST00000175785,ENSMUST00000176433,ENSMUST00000011315
ENSMUSG00000011179	1803.45	-0.000112492	0.00295524	0.317937	1	12	Odc1	protein_coding	ENSMUST00000171737
ENSMUSG00000011254	303.81	-8.03842e-05	0.00327252	0.394085	1	11	Thg1l	protein_coding	ENSMUST00000133851,ENSMUST00000011398,ENSMUST00000109254,ENSMUST00000131182,ENSMUST00000133238
ENSMUSG00000011256	1004.34	-0.000120864	0.00377867	0.241104	1	11	Adam19	protein_coding	ENSMUST00000153410,ENSMUST00000151565,ENSMUST00000011400,ENSMUST00000137014
ENSMUSG00000011257	983.636	-6.32839e-05	0.00307009	0.494836	1	4	Pabpc4	protein_coding	ENSMUST00000183940,ENSMUST00000146156,ENSMUST00000080178,ENSMUST00000106241,ENSMUST00000106243,ENSMUST00000078734,ENSMUST00000156807,ENSMUST00000124991
ENSMUSG00000011263	12.1961	-0.000105751	0.0104252	0.586885	1	7	Exoc3l2	protein_coding	ENSMUST00000137613,ENSMUST00000011407
ENSMUSG00000011267	73.6718	0.000432299	0.0127035	0.0867974	1	7	Zfp296	protein_coding	ENSMUST00000108453,ENSMUST00000208314
ENSMUSG00000011305	21.0617	-6.04378e-05	0.00743218	0.687862	1	17	Plin5	protein_coding	ENSMUST00000019808,ENSMUST00000113072
ENSMUSG00000011306	2259.48	-3.16374e-05	0.00268614	0.789352	1	8	Sugp1	protein_coding	ENSMUST00000011450,ENSMUST00000213035,ENSMUST00000211808
ENSMUSG00000011349	0.128002	2.48983e-05	0.0245589	0.857015	1	7	Dmrtc2	protein_coding	ENSMUST00000011493
ENSMUSG00000011382	423.619	3.10968e-05	0.0032213	0.710494	1	7	Dhdh	protein_coding	ENSMUST00000210440,ENSMUST00000209450,ENSMUST00000011526
ENSMUSG00000011427	700.15	-7.99505e-05	0.00310166	0.409499	1	7	Zfp790	protein_coding	ENSMUST00000207328,ENSMUST00000178162,ENSMUST00000032796
ENSMUSG00000011463	3.41907	0.000152467	0.0138523	0.476451	1	3	Cpb1	protein_coding	ENSMUST00000011607,ENSMUST00000125945,ENSMUST00000137855
ENSMUSG00000011486	3.70764	0.000368851	0.018765	0.167466	1	17	Slc25a41	protein_coding	ENSMUST00000169012,ENSMUST00000058661
ENSMUSG00000011589	1776.39	1.35804e-05	0.00265651	0.916319	1	17	Fsd1	protein_coding	ENSMUST00000011733
ENSMUSG00000011632	1.39454	-2.32143e-05	0.0145456	0.899034	1	7	Pinlyp	protein_coding	ENSMUST00000011776
ENSMUSG00000011658	618.759	-5.02587e-05	0.00311612	0.569776	1	7	Fuz	protein_coding	ENSMUST00000208908,ENSMUST00000207939,ENSMUST00000207426,ENSMUST00000208291,ENSMUST00000071207,ENSMUST00000209132,ENSMUST00000207485,ENSMUST00000209039,ENSMUST00000207069,ENSMUST00000207480,ENSMUST00000207833,ENSMUST00000208179,ENSMUST00000207154,ENSMUST00000209163,ENSMUST00000208600
ENSMUSG00000011751	10340.7	-3.00264e-05	0.00289654	0.739441	1	7	Sptbn4	protein_coding	ENSMUST00000137414,ENSMUST00000152572,ENSMUST00000108363,ENSMUST00000108362,ENSMUST00000172269,ENSMUST00000108364,ENSMUST00000011895
ENSMUSG00000011752	2750.98	9.7451e-05	0.00288897	0.379324	1	19	Pgam1	protein_coding	ENSMUST00000011896
ENSMUSG00000011831	4048.72	7.43424e-06	0.00282159	0.935653	1	5	Evi5	protein_coding	ENSMUST00000141673,ENSMUST00000138111,ENSMUST00000136677,ENSMUST00000124590,ENSMUST00000112642,ENSMUST00000132406,ENSMUST00000133411,ENSMUST00000155955,ENSMUST00000155897,ENSMUST00000132482,ENSMUST00000124034,ENSMUST00000128723,ENSMUST00000127579
ENSMUSG00000011832	4824.62	-9.5837e-06	0.00266143	0.939414	1	8	Evi5l	protein_coding	ENSMUST00000177455,ENSMUST00000176462,ENSMUST00000176186,ENSMUST00000177499,ENSMUST00000177309,ENSMUST00000176645,ENSMUST00000176764,ENSMUST00000176825,ENSMUST00000176072,ENSMUST00000176149,ENSMUST00000177053,ENSMUST00000177085,ENSMUST00000175650,ENSMUST00000177077
ENSMUSG00000011837	961.906	-6.49861e-05	0.00296041	0.500722	1	8	Snapc2	protein_coding	ENSMUST00000011981,ENSMUST00000208459,ENSMUST00000208110,ENSMUST00000208316
ENSMUSG00000011877	17213.2	-0.000260754	0.0064227	0.0811411	1	11	Git1	protein_coding	ENSMUST00000100812,ENSMUST00000127302,ENSMUST00000128796,ENSMUST00000037285,ENSMUST00000139410,ENSMUST00000152428
ENSMUSG00000011884	1236.74	1.37119e-05	0.00348884	0.868977	1	5	Gltp	protein_coding	ENSMUST00000012028,ENSMUST00000112212,ENSMUST00000112214
ENSMUSG00000011958	1377.76	-0.000132969	0.00304021	0.253508	1	9	Bnip2	protein_coding	ENSMUST00000143049,ENSMUST00000154772,ENSMUST00000137472,ENSMUST00000133307,ENSMUST00000117450,ENSMUST00000034754,ENSMUST00000085393,ENSMUST00000165389
ENSMUSG00000011960	2120.07	1.99477e-05	0.00265862	0.876833	1	15	Ccnt1	protein_coding	ENSMUST00000164565,ENSMUST00000163180,ENSMUST00000169674,ENSMUST00000169707,ENSMUST00000012104,ENSMUST00000170452,ENSMUST00000168928,ENSMUST00000130921,ENSMUST00000164294
ENSMUSG00000012017	133.749	-9.40474e-05	0.00604966	0.440452	1	16	Scarf2	protein_coding	ENSMUST00000012161
ENSMUSG00000012042	0.122477	0	0.0244039	1	1	3	4930579F01Rik	protein_coding	ENSMUST00000199293,ENSMUST00000199804,ENSMUST00000012186
ENSMUSG00000012076	2738.16	0.000126074	0.00273634	0.35881	1	12	Brms1l	protein_coding	ENSMUST00000059250
ENSMUSG00000012114	2560.23	1.49494e-05	0.00273973	0.884084	1	16	Med15	protein_coding	ENSMUST00000012259,ENSMUST00000080936
ENSMUSG00000012117	2902.59	8.40091e-05	0.0026637	0.557054	1	4	Dhdds	protein_coding	ENSMUST00000130464,ENSMUST00000105889,ENSMUST00000144668,ENSMUST00000134096,ENSMUST00000146241,ENSMUST00000012262,ENSMUST00000150729,ENSMUST00000105887,ENSMUST00000105886,ENSMUST00000142660,ENSMUST00000105885
ENSMUSG00000012123	70.8083	-0.00052811	0.0152133	0.0806803	1	4	Aim1l	protein_coding	ENSMUST00000137529,ENSMUST00000140125,ENSMUST00000153392,ENSMUST00000132872,ENSMUST00000149956,ENSMUST00000137053,ENSMUST00000146102,ENSMUST00000121391,ENSMUST00000143295,ENSMUST00000149504,ENSMUST00000149080
ENSMUSG00000012126	750.461	-0.000126197	0.00468695	0.238565	1	4	Ubxn11	protein_coding	ENSMUST00000135287,ENSMUST00000156750,ENSMUST00000070246,ENSMUST00000156323,ENSMUST00000151113,ENSMUST00000131329,ENSMUST00000127632,ENSMUST00000139616,ENSMUST00000074690,ENSMUST00000151407,ENSMUST00000142442,ENSMUST00000123281
ENSMUSG00000012187	3.72598	1.377e-05	0.012502	0.944338	1	1	Mogat1	protein_coding	ENSMUST00000134947,ENSMUST00000149732,ENSMUST00000152111,ENSMUST00000125458,ENSMUST00000113524,ENSMUST00000012331
ENSMUSG00000012211	1.06078	-7.9236e-05	0.0153531	0.664492	1	12	Tex22	protein_coding	ENSMUST00000012355,ENSMUST00000109729,ENSMUST00000146107,ENSMUST00000155492
ENSMUSG00000012282	0.245233	-4.86591e-05	0.0245425	0.730315	1	18	Wnt8a	protein_coding	ENSMUST00000012426
ENSMUSG00000012296	893.313	-0.000349877	0.0105522	0.0959355	1	17	Tjap1	protein_coding	ENSMUST00000164342,ENSMUST00000012440,ENSMUST00000180283
ENSMUSG00000012350	3.36707	-1.00575e-05	0.0122076	0.959416	1	2	Ehf	protein_coding	ENSMUST00000111176,ENSMUST00000111174,ENSMUST00000128546,ENSMUST00000125788,ENSMUST00000151265,ENSMUST00000090475,ENSMUST00000137774,ENSMUST00000140503
ENSMUSG00000012396	0.377205	-3.60216e-05	0.0202569	0.808398	1	6	Nanog	protein_coding	ENSMUST00000112580,ENSMUST00000112581,ENSMUST00000012540
ENSMUSG00000012405	4164.51	2.42034e-05	0.00275101	0.812477	1	14	Rpl15	protein_coding	ENSMUST00000080281,ENSMUST00000079419,ENSMUST00000147121,ENSMUST00000100799,ENSMUST00000112598
ENSMUSG00000012422	2300.46	0.00025948	0.00401176	0.0722702	1	13	Tmem167	protein_coding	ENSMUST00000012566,ENSMUST00000161457,ENSMUST00000161568
ENSMUSG00000012428	15.812	-0.00020289	0.0115286	0.341145	1	5	Steap4	protein_coding	ENSMUST00000115421
ENSMUSG00000012429	345.217	8.72447e-05	0.00367804	0.354793	1	13	Mplkip	protein_coding	ENSMUST00000049744
ENSMUSG00000012443	80.4125	2.15043e-05	0.00429146	0.819037	1	19	Kif11	protein_coding	ENSMUST00000012587
ENSMUSG00000012483	227.727	-1.32093e-05	0.00303991	0.874412	1	6	Rpa3	protein_coding	ENSMUST00000012627,ENSMUST00000159594
ENSMUSG00000012519	6.95463	0.000115938	0.0109007	0.562125	1	8	Mlkl	protein_coding	ENSMUST00000120432,ENSMUST00000135710,ENSMUST00000056157,ENSMUST00000145862
ENSMUSG00000012520	0.0623887	0	0.0244039	1	1	5	Phox2b	protein_coding	ENSMUST00000174251,ENSMUST00000012664
ENSMUSG00000012535	4027.68	7.67734e-05	0.00266489	0.583449	1	6	Tnpo3	protein_coding	ENSMUST00000170350,ENSMUST00000012679,ENSMUST00000169302,ENSMUST00000201797,ENSMUST00000115251,ENSMUST00000170647,ENSMUST00000166844,ENSMUST00000171865,ENSMUST00000167056,ENSMUST00000170634,ENSMUST00000164325
ENSMUSG00000012609	1473.02	0.000114316	0.00302617	0.300636	1	12	Ttll5	protein_coding	ENSMUST00000176695,ENSMUST00000095536,ENSMUST00000124701,ENSMUST00000176937,ENSMUST00000176460,ENSMUST00000175844,ENSMUST00000110224,ENSMUST00000040179,ENSMUST00000177188,ENSMUST00000110220,ENSMUST00000175899,ENSMUST00000177168,ENSMUST00000153570,ENSMUST00000155448,ENSMUST00000040273,ENSMUST00000142411,ENSMUST00000177114,ENSMUST00000177525,ENSMUST00000176008
ENSMUSG00000012640	1241.64	-1.46527e-05	0.00271892	0.890665	1	7	Zfp715	protein_coding	ENSMUST00000012796,ENSMUST00000139061,ENSMUST00000048015,ENSMUST00000151659,ENSMUST00000135130,ENSMUST00000107986,ENSMUST00000145622
ENSMUSG00000012705	17.5177	7.68166e-06	0.00686753	0.956924	1	8	Retn	protein_coding	ENSMUST00000012849,ENSMUST00000169234
ENSMUSG00000012777	0.321246	3.56878e-05	0.0218886	0.806183	1	7	Acpt	protein_coding	ENSMUST00000012921,ENSMUST00000107945,ENSMUST00000118216
ENSMUSG00000012819	79.6067	-6.64809e-05	0.00740095	0.656517	1	10	Cdh23	protein_coding	ENSMUST00000144462,ENSMUST00000156501,ENSMUST00000124712,ENSMUST00000127312,ENSMUST00000123309,ENSMUST00000153149,ENSMUST00000153525,ENSMUST00000151194,ENSMUST00000128249,ENSMUST00000153677,ENSMUST00000105464,ENSMUST00000135638,ENSMUST00000105461,ENSMUST00000073242,ENSMUST00000105463,ENSMUST00000105462
ENSMUSG00000012848	5570.38	-3.24839e-05	0.00277799	0.745292	1	7	Rps5	protein_coding	ENSMUST00000137329,ENSMUST00000108539,ENSMUST00000004554,ENSMUST00000147435,ENSMUST00000131795,ENSMUST00000139349
ENSMUSG00000012889	1.01784	0.000257677	0.0223286	0.206682	1	8	Podnl1	protein_coding	ENSMUST00000093380,ENSMUST00000147175
ENSMUSG00000013033	26318.7	-0.000198288	0.00314833	0.144006	1	8	Adgrl1	protein_coding	ENSMUST00000132500,ENSMUST00000045393,ENSMUST00000150674,ENSMUST00000139575,ENSMUST00000124355,ENSMUST00000131018,ENSMUST00000141661,ENSMUST00000152978,ENSMUST00000131717,ENSMUST00000141158
ENSMUSG00000013076	1140.72	-0.000224136	0.00560803	0.0982365	1	9	Amotl1	protein_coding	ENSMUST00000161171,ENSMUST00000162901,ENSMUST00000013220,ENSMUST00000160770,ENSMUST00000162802
ENSMUSG00000013083	0.113763	0	0.0244039	1	1	7	2200002J24Rik	protein_coding	ENSMUST00000207260,ENSMUST00000013227,ENSMUST00000207437,ENSMUST00000207565
ENSMUSG00000013089	4608.48	-6.96115e-05	0.00376389	0.442952	1	16	Etv5	protein_coding	ENSMUST00000168774,ENSMUST00000170803,ENSMUST00000079601,ENSMUST00000165506,ENSMUST00000170393
ENSMUSG00000013091	0.0645679	0	0.0244039	1	1	7	Tmem190	protein_coding	ENSMUST00000013235,ENSMUST00000206395
ENSMUSG00000013150	850.009	-0.000117811	0.0028791	0.321197	1	8	Gfod2	protein_coding	ENSMUST00000135959,ENSMUST00000013294,ENSMUST00000155038
ENSMUSG00000013155	333.479	-0.000102284	0.00343539	0.302609	1	8	Enkd1	protein_coding	ENSMUST00000013299,ENSMUST00000212162,ENSMUST00000212716,ENSMUST00000212061
ENSMUSG00000013158	12.7027	5.46637e-05	0.00837356	0.743009	1	8	4933405L10Rik	protein_coding	ENSMUST00000013302,ENSMUST00000211852,ENSMUST00000212144
ENSMUSG00000013160	8969.33	1.78496e-05	0.002663	0.887366	1	8	Atp6v0d1	protein_coding	ENSMUST00000013304,ENSMUST00000144486
ENSMUSG00000013236	21143	-0.000172969	0.00312925	0.175137	1	17	Ptprs	protein_coding	ENSMUST00000067538,ENSMUST00000143018,ENSMUST00000086828
ENSMUSG00000013275	2928.83	-0.00014657	0.00380761	0.18492	1	1	Slc41a1	protein_coding	ENSMUST00000086559,ENSMUST00000132585,ENSMUST00000146360
ENSMUSG00000013338	0.847086	-6.02858e-05	0.0174157	0.709526	1	2	Fer1l4	protein_coding	ENSMUST00000132912,ENSMUST00000150538,ENSMUST00000150144,ENSMUST00000138297,ENSMUST00000130764,ENSMUST00000109611
ENSMUSG00000013353	0.253378	-2.24688e-05	0.0240482	0.872062	1	7	4931406B18Rik	protein_coding	ENSMUST00000171174,ENSMUST00000191516,ENSMUST00000163474,ENSMUST00000013497,ENSMUST00000168883,ENSMUST00000163619,ENSMUST00000168213,ENSMUST00000168636
ENSMUSG00000013367	1512.59	-3.40741e-05	0.00296499	0.69966	1	7	Iglon5	protein_coding	ENSMUST00000107974,ENSMUST00000206336
ENSMUSG00000013415	4.57304	-1.11431e-06	0.0113881	0.995477	1	11	Igf2bp1	protein_coding	ENSMUST00000013559,ENSMUST00000146586,ENSMUST00000138513,ENSMUST00000141515,ENSMUST00000152896
ENSMUSG00000013418	0.384596	8.8672e-05	0.022669	0.561603	1	11	B4galnt2	protein_coding	ENSMUST00000038343
ENSMUSG00000013419	4687.39	-7.77309e-05	0.00423263	0.414443	1	9	Zfp651	protein_coding	ENSMUST00000093772
ENSMUSG00000013465	2143.41	8.62106e-05	0.00267706	0.532387	1	2	Nelfb	protein_coding	ENSMUST00000059849,ENSMUST00000140934,ENSMUST00000138199,ENSMUST00000147890,ENSMUST00000124900,ENSMUST00000205741,ENSMUST00000128876,ENSMUST00000129140,ENSMUST00000146729
ENSMUSG00000013483	12.8764	9.01853e-05	0.00885212	0.602782	1	11	Card14	protein_coding	ENSMUST00000151052,ENSMUST00000053245,ENSMUST00000147167,ENSMUST00000106250
ENSMUSG00000013495	1791.51	2.06065e-05	0.00284521	0.822127	1	5	Tmem175	protein_coding	ENSMUST00000146207,ENSMUST00000200485,ENSMUST00000063272,ENSMUST00000120327,ENSMUST00000198346,ENSMUST00000078323
ENSMUSG00000013523	5568.51	5.46816e-05	0.00484494	0.59364	1	2	Bcas1	protein_coding	ENSMUST00000154650,ENSMUST00000152461,ENSMUST00000147577,ENSMUST00000068137,ENSMUST00000109152,ENSMUST00000133673,ENSMUST00000145920,ENSMUST00000156657,ENSMUST00000013667
ENSMUSG00000013539	2998.28	3.55028e-05	0.00266021	0.785633	1	16	Tango2	protein_coding	ENSMUST00000152684,ENSMUST00000130752,ENSMUST00000128580,ENSMUST00000150152,ENSMUST00000145203,ENSMUST00000145758,ENSMUST00000115628,ENSMUST00000125287,ENSMUST00000134385,ENSMUST00000142677
ENSMUSG00000013562	0.0625419	0	0.0244039	1	1	17	4833413E03Rik	lincRNA	ENSMUST00000160270,ENSMUST00000013706,ENSMUST00000162059
ENSMUSG00000013584	402.275	1.44241e-05	0.0071551	0.921981	1	9	Aldh1a2	protein_coding	ENSMUST00000034723
ENSMUSG00000013593	7181.58	0.000139259	0.00295538	0.254232	1	1	Ndufs2	protein_coding	ENSMUST00000150108,ENSMUST00000194778,ENSMUST00000131286,ENSMUST00000136976,ENSMUST00000111318,ENSMUST00000138069,ENSMUST00000013737,ENSMUST00000191871
ENSMUSG00000013611	5.93703	1.86993e-05	0.0115368	0.924478	1	15	Snx31	protein_coding	ENSMUST00000161202,ENSMUST00000013755,ENSMUST00000162888,ENSMUST00000160936
ENSMUSG00000013622	2159.57	2.75934e-05	0.00273454	0.793528	1	5	Atraid	protein_coding	ENSMUST00000200942,ENSMUST00000200748,ENSMUST00000201136,ENSMUST00000201174,ENSMUST00000013766,ENSMUST00000200800,ENSMUST00000201887,ENSMUST00000201773
ENSMUSG00000013629	1034.94	-0.000179285	0.00480217	0.136491	1	5	Cad	protein_coding	ENSMUST00000201838,ENSMUST00000202795,ENSMUST00000200953,ENSMUST00000201844,ENSMUST00000202973,ENSMUST00000202967,ENSMUST00000200917,ENSMUST00000202227,ENSMUST00000202391,ENSMUST00000202827,ENSMUST00000201870,ENSMUST00000201182,ENSMUST00000013773,ENSMUST00000201256
ENSMUSG00000013643	0.249384	-2.11402e-05	0.0245158	0.878272	1	11	Lypd8	protein_coding	ENSMUST00000013787,ENSMUST00000108826
ENSMUSG00000013646	2091.34	1.36662e-05	0.00269974	0.902288	1	11	Sh3bp5l	protein_coding	ENSMUST00000127119,ENSMUST00000149701,ENSMUST00000154278,ENSMUST00000073128,ENSMUST00000116376
ENSMUSG00000013653	0.0560101	0	0.0244039	1	1	11	1810065E05Rik	protein_coding	ENSMUST00000013797
ENSMUSG00000013662	4555.28	0.000141209	0.00383046	0.194689	1	19	Atad1	protein_coding	ENSMUST00000070210
ENSMUSG00000013663	6603.56	0.000365388	0.00710445	0.0423709	1	19	Pten	protein_coding	ENSMUST00000140014,ENSMUST00000013807,ENSMUST00000154806
ENSMUSG00000013668	0.0504861	0	0.0244039	1	1	7	4933402N03Rik	protein_coding	ENSMUST00000070980
ENSMUSG00000013698	25970.6	-0.000193912	0.00369959	0.123368	1	1	Pea15a	protein_coding	ENSMUST00000125361,ENSMUST00000152432,ENSMUST00000013842,ENSMUST00000155109,ENSMUST00000111247
ENSMUSG00000013701	594.898	9.35866e-06	0.00274674	0.926058	1	14	Timm23	protein_coding	ENSMUST00000168813,ENSMUST00000168139,ENSMUST00000170331,ENSMUST00000163379,ENSMUST00000172052,ENSMUST00000170233,ENSMUST00000013845
ENSMUSG00000013707	68.7147	-8.23112e-05	0.00532085	0.45337	1	3	Tnfaip8l2	protein_coding	ENSMUST00000013851
ENSMUSG00000013736	1490.19	2.55616e-05	0.00290459	0.774174	1	6	Trnt1	protein_coding	ENSMUST00000204782,ENSMUST00000205163,ENSMUST00000154026,ENSMUST00000057578,ENSMUST00000147084,ENSMUST00000113248,ENSMUST00000113249,ENSMUST00000113247
ENSMUSG00000013766	91.735	7.72213e-05	0.0103233	0.68802	1	17	Ly6g6e	protein_coding	ENSMUST00000013910,ENSMUST00000172494,ENSMUST00000172678,ENSMUST00000172959
ENSMUSG00000013787	8378.03	-0.000383109	0.00521236	0.0317205	1	17	Ehmt2	protein_coding	ENSMUST00000150786,ENSMUST00000097342,ENSMUST00000131915,ENSMUST00000172921,ENSMUST00000124846,ENSMUST00000138500,ENSMUST00000078061,ENSMUST00000145201,ENSMUST00000124002,ENSMUST00000013931,ENSMUST00000145624,ENSMUST00000146418,ENSMUST00000137071,ENSMUST00000114033
ENSMUSG00000013822	1428.28	-0.000105976	0.00293032	0.342078	1	9	Elof1	protein_coding	ENSMUST00000013966,ENSMUST00000166335
ENSMUSG00000013833	2290.51	-0.000117599	0.00289748	0.316959	1	10	Med16	protein_coding	ENSMUST00000105378,ENSMUST00000170409,ENSMUST00000165684,ENSMUST00000166964,ENSMUST00000164705,ENSMUST00000163125,ENSMUST00000170375
ENSMUSG00000013846	1136.66	2.36663e-05	0.00344664	0.77636	1	15	St3gal1	protein_coding	ENSMUST00000092640
ENSMUSG00000013858	4232.48	-8.72695e-05	0.00289029	0.415662	1	10	Tmem259	protein_coding	ENSMUST00000124536,ENSMUST00000124889,ENSMUST00000126383,ENSMUST00000132080,ENSMUST00000052885
ENSMUSG00000013878	1002.37	6.49365e-05	0.00294982	0.502862	1	8	Rnf170	protein_coding	ENSMUST00000110579,ENSMUST00000153528,ENSMUST00000110573,ENSMUST00000209300,ENSMUST00000209707,ENSMUST00000110575,ENSMUST00000124757,ENSMUST00000140819,ENSMUST00000124867,ENSMUST00000014022
ENSMUSG00000013921	23071.3	0.00015374	0.00288452	0.242132	1	7	Clip3	protein_coding	ENSMUST00000150892,ENSMUST00000144508,ENSMUST00000125935,ENSMUST00000126216,ENSMUST00000132844,ENSMUST00000014065,ENSMUST00000145253
ENSMUSG00000013928	4.27073	1.57744e-05	0.0110372	0.935615	1	7	Thap8	protein_coding	ENSMUST00000014072,ENSMUST00000108187,ENSMUST00000208866
ENSMUSG00000013936	11.4285	-2.84044e-05	0.00981989	0.878584	1	5	Myl2	protein_coding	ENSMUST00000139213,ENSMUST00000155612,ENSMUST00000111750,ENSMUST00000111751,ENSMUST00000146733,ENSMUST00000152744,ENSMUST00000014080,ENSMUST00000123913,ENSMUST00000147178,ENSMUST00000126006,ENSMUST00000150535,ENSMUST00000153816
ENSMUSG00000013973	1243.2	-0.00016873	0.00361088	0.154617	1	1	Dedd	protein_coding	ENSMUST00000111299,ENSMUST00000127830,ENSMUST00000111300,ENSMUST00000157015,ENSMUST00000064950,ENSMUST00000131653,ENSMUST00000129116,ENSMUST00000142063,ENSMUST00000135150,ENSMUST00000097467
ENSMUSG00000013974	5.59393	-0.000400956	0.0180806	0.162484	1	8	Mcemp1	protein_coding	ENSMUST00000014118
ENSMUSG00000013997	1582.53	-9.25546e-05	0.00297309	0.377848	1	1	Nit1	protein_coding	ENSMUST00000141357,ENSMUST00000156856,ENSMUST00000111296,ENSMUST00000111295,ENSMUST00000111289,ENSMUST00000146428,ENSMUST00000148339,ENSMUST00000136339
ENSMUSG00000014030	7.11883	-3.88928e-05	0.0114548	0.844124	1	4	Pax5	protein_coding	ENSMUST00000107827,ENSMUST00000107826,ENSMUST00000107825,ENSMUST00000174761,ENSMUST00000187197,ENSMUST00000186542,ENSMUST00000172866,ENSMUST00000102932,ENSMUST00000146335,ENSMUST00000174242,ENSMUST00000174319,ENSMUST00000173733,ENSMUST00000165417,ENSMUST00000134968,ENSMUST00000172949,ENSMUST00000191036,ENSMUST00000143235,ENSMUST00000173821,ENSMUST00000014174,ENSMUST00000194075
ENSMUSG00000014039	1122.01	-0.000139133	0.00470153	0.20585	1	16	Prdm15	protein_coding	ENSMUST00000135505,ENSMUST00000129331,ENSMUST00000095849,ENSMUST00000136529,ENSMUST00000119200,ENSMUST00000131951,ENSMUST00000126916,ENSMUST00000121584,ENSMUST00000142295,ENSMUST00000128917
ENSMUSG00000014074	1568.6	0.000130012	0.00339832	0.229404	1	16	Rnf168	protein_coding	ENSMUST00000014218,ENSMUST00000155649,ENSMUST00000171474
ENSMUSG00000014075	368.589	-2.54386e-05	0.00304397	0.76433	1	16	Tctex1d2	protein_coding	ENSMUST00000080316,ENSMUST00000014220,ENSMUST00000131204
ENSMUSG00000014077	5680.37	0.000110311	0.0028247	0.359	1	2	Chp1	protein_coding	ENSMUST00000119172,ENSMUST00000137585,ENSMUST00000014221,ENSMUST00000132448,ENSMUST00000154406
ENSMUSG00000014104	0.184043	2.4898e-05	0.0245589	0.857016	1	6	Sval2	protein_coding	ENSMUST00000014248,ENSMUST00000143093,ENSMUST00000120605,ENSMUST00000119995
ENSMUSG00000014158	44.2715	-4.74192e-05	0.00569568	0.688905	1	5	Trpv4	protein_coding	ENSMUST00000071968,ENSMUST00000212469,ENSMUST00000141828,ENSMUST00000112219,ENSMUST00000112217,ENSMUST00000112225,ENSMUST00000112222,ENSMUST00000133019
ENSMUSG00000014164	1069.79	-0.000108752	0.00506904	0.312356	1	13	Klhl3	protein_coding	ENSMUST00000160860,ENSMUST00000091583
ENSMUSG00000014177	893.618	7.57239e-05	0.00285781	0.472405	1	11	Tvp23b	protein_coding	ENSMUST00000140377,ENSMUST00000154176,ENSMUST00000014321,ENSMUST00000128698
ENSMUSG00000014195	6307.09	-0.000293684	0.00287345	0.106199	1	11	Dnajc7	protein_coding	ENSMUST00000146840,ENSMUST00000014339,ENSMUST00000137688,ENSMUST00000136199,ENSMUST00000129346,ENSMUST00000155152,ENSMUST00000154972,ENSMUST00000132886,ENSMUST00000128414,ENSMUST00000148098
ENSMUSG00000014198	10.5343	4.7928e-05	0.00894222	0.784545	1	11	Zfp385c	protein_coding	ENSMUST00000153494,ENSMUST00000148560,ENSMUST00000151589,ENSMUST00000103119
ENSMUSG00000014226	2709.73	3.00701e-05	0.00289093	0.739881	1	1	Cacybp	protein_coding	ENSMUST00000195654,ENSMUST00000014370,ENSMUST00000194167
ENSMUSG00000014232	793.129	-8.54488e-05	0.00290981	0.417902	1	16	Cluap1	protein_coding	ENSMUST00000124849,ENSMUST00000137745,ENSMUST00000145150,ENSMUST00000040881,ENSMUST00000139294
ENSMUSG00000014243	277.318	-5.27595e-05	0.0035208	0.544123	1	11	Zswim7	protein_coding	ENSMUST00000072916
ENSMUSG00000014245	353.472	-1.87336e-05	0.00296066	0.827518	1	11	Pigl	protein_coding	ENSMUST00000014389,ENSMUST00000147918
ENSMUSG00000014294	2142.04	-2.63048e-05	0.00288139	0.771001	1	18	Ndufa2	protein_coding	ENSMUST00000014438
ENSMUSG00000014301	509.85	-2.09134e-05	0.00295826	0.808584	1	16	Pam16	protein_coding	ENSMUST00000014445,ENSMUST00000139534,ENSMUST00000131250,ENSMUST00000156889
ENSMUSG00000014303	480.728	0.0002532	0.00549753	0.0759743	1	16	Glis2	protein_coding	ENSMUST00000014447,ENSMUST00000127120,ENSMUST00000141682,ENSMUST00000135577,ENSMUST00000122896
ENSMUSG00000014313	6993.48	-2.3566e-05	0.00276498	0.813512	1	15	Cox6c	protein_coding	ENSMUST00000153512,ENSMUST00000127999,ENSMUST00000014457,ENSMUST00000156915,ENSMUST00000155638
ENSMUSG00000014329	368.689	4.8504e-05	0.003676	0.577643	1	10	Bicc1	protein_coding	ENSMUST00000143791,ENSMUST00000014473,ENSMUST00000131445,ENSMUST00000144740
ENSMUSG00000014349	4002.58	-0.000168809	0.00295129	0.204023	1	11	Ube2z	protein_coding	ENSMUST00000100528
ENSMUSG00000014353	1952.29	3.52903e-05	0.00274247	0.738432	1	2	Tmem87b	protein_coding	ENSMUST00000143686,ENSMUST00000152210,ENSMUST00000126160,ENSMUST00000110325,ENSMUST00000143398
ENSMUSG00000014355	4449.31	7.36111e-05	0.00272089	0.543733	1	2	Anapc1	protein_coding	ENSMUST00000134485,ENSMUST00000124418,ENSMUST00000014499,ENSMUST00000123503,ENSMUST00000143007,ENSMUST00000145906,ENSMUST00000110332,ENSMUST00000151171,ENSMUST00000154320,ENSMUST00000110333,ENSMUST00000154995
ENSMUSG00000014361	2058.89	-0.00012579	0.00473126	0.241041	1	2	Mertk	protein_coding	ENSMUST00000140221,ENSMUST00000014505
ENSMUSG00000014402	1914.36	0.000153003	0.00308178	0.210058	1	7	Tsg101	protein_coding	ENSMUST00000143413,ENSMUST00000211595,ENSMUST00000156335,ENSMUST00000140693,ENSMUST00000014546,ENSMUST00000146130,ENSMUST00000210664,ENSMUST00000211076,ENSMUST00000209538
ENSMUSG00000014418	843.187	-0.000188153	0.00480034	0.125373	1	7	Hps5	protein_coding	ENSMUST00000157026,ENSMUST00000211471,ENSMUST00000138480,ENSMUST00000211347,ENSMUST00000123725,ENSMUST00000014562,ENSMUST00000153789,ENSMUST00000145776,ENSMUST00000152759,ENSMUST00000211571,ENSMUST00000130365,ENSMUST00000142663,ENSMUST00000107653,ENSMUST00000107654,ENSMUST00000143627
ENSMUSG00000014426	2211	-1.34374e-07	0.00271187	0.999002	1	17	Map3k4	protein_coding	ENSMUST00000089058
ENSMUSG00000014444	275.283	-0.00020666	0.00777459	0.176802	1	8	Piezo1	protein_coding	ENSMUST00000123671,ENSMUST00000067252,ENSMUST00000134304,ENSMUST00000156333,ENSMUST00000126553,ENSMUST00000152596,ENSMUST00000148497,ENSMUST00000155803,ENSMUST00000128383
ENSMUSG00000014453	0.823868	-0.000164137	0.0203847	0.354363	1	14	Blk	protein_coding	ENSMUST00000014597
ENSMUSG00000014470	1291.37	-0.000208653	0.00656734	0.133568	1	8	Rnf166	protein_coding	ENSMUST00000136356,ENSMUST00000014614,ENSMUST00000148780
ENSMUSG00000014496	2476.49	0.000266633	0.00422036	0.0671611	1	14	Ankrd28	protein_coding	ENSMUST00000014640
ENSMUSG00000014498	3550.17	-0.000111864	0.00397427	0.266437	1	10	Ankrd52	protein_coding	ENSMUST00000166577,ENSMUST00000167990,ENSMUST00000014642
ENSMUSG00000014503	21.5065	0.00012051	0.00804935	0.444582	1	18	Pkd2l2	protein_coding	ENSMUST00000166156,ENSMUST00000014647
ENSMUSG00000014504	1326.04	-4.72216e-05	0.00275037	0.660478	1	18	Srp19	protein_coding	ENSMUST00000131713,ENSMUST00000072576,ENSMUST00000126518,ENSMUST00000119329,ENSMUST00000142010,ENSMUST00000140279
ENSMUSG00000014529	0.192057	-2.09821e-05	0.0245099	0.879181	1	5	Tmbim7	protein_coding	ENSMUST00000156117,ENSMUST00000198739,ENSMUST00000014673,ENSMUST00000199959,ENSMUST00000115515
ENSMUSG00000014542	0.559596	6.10443e-05	0.018115	0.699949	1	6	Clec4f	protein_coding	ENSMUST00000014686,ENSMUST00000137647
ENSMUSG00000014543	0.0661027	-2.11396e-05	0.0245158	0.878275	1	6	Klra17	protein_coding	ENSMUST00000122219,ENSMUST00000014687
ENSMUSG00000014547	332.278	-1.0335e-05	0.0032733	0.899588	1	14	Wdfy2	protein_coding	ENSMUST00000014691
ENSMUSG00000014550	2629.33	0.00011493	0.00271462	0.40362	1	6	Rbsn	protein_coding	ENSMUST00000204858,ENSMUST00000203516,ENSMUST00000014694,ENSMUST00000138041,ENSMUST00000141332,ENSMUST00000124635
ENSMUSG00000014551	1446.53	-0.000291121	0.00438378	0.056284	1	6	Mrps25	protein_coding	ENSMUST00000140438,ENSMUST00000014695,ENSMUST00000134132
ENSMUSG00000014554	577.127	-9.03106e-06	0.0030208	0.914024	1	6	Dguok	protein_coding	ENSMUST00000138941,ENSMUST00000014698,ENSMUST00000145455,ENSMUST00000206974,ENSMUST00000113888,ENSMUST00000153415,ENSMUST00000206397,ENSMUST00000147060
ENSMUSG00000014592	13044.9	0.0050076	0.0314659	0.00100808	1	4	Camta1	protein_coding	ENSMUST00000097774,ENSMUST00000153938,ENSMUST00000169423,ENSMUST00000140030,ENSMUST00000155685,ENSMUST00000143434,ENSMUST00000105670,ENSMUST00000105668,ENSMUST00000049790,ENSMUST00000185034,ENSMUST00000135780,ENSMUST00000131948
ENSMUSG00000014599	928.169	-8.48726e-05	0.00336038	0.370466	1	3	Csf1	protein_coding	ENSMUST00000153114,ENSMUST00000014743,ENSMUST00000155557,ENSMUST00000118593,ENSMUST00000120243,ENSMUST00000156820,ENSMUST00000120654
ENSMUSG00000014601	3914.65	-0.000132109	0.00275622	0.332626	1	3	Strip1	protein_coding	ENSMUST00000064759,ENSMUST00000197192,ENSMUST00000200049,ENSMUST00000196416,ENSMUST00000198424
ENSMUSG00000014602	68281	2.77733e-05	0.00264053	0.845804	1	1	Kif1a	protein_coding	ENSMUST00000086819,ENSMUST00000186828,ENSMUST00000171796,ENSMUST00000190854,ENSMUST00000171556,ENSMUST00000186861,ENSMUST00000188136,ENSMUST00000190723,ENSMUST00000112958,ENSMUST00000190249,ENSMUST00000188493
ENSMUSG00000014603	28.352	4.06464e-06	0.00686031	0.977182	1	3	Alx3	protein_coding	ENSMUST00000014747
ENSMUSG00000014606	3924.13	7.26107e-05	0.00313665	0.439959	1	11	Slc25a11	protein_coding	ENSMUST00000136383,ENSMUST00000157076,ENSMUST00000139638,ENSMUST00000014750,ENSMUST00000134804
ENSMUSG00000014609	3.21061	0.000129558	0.0140498	0.531282	1	11	Chrne	protein_coding	ENSMUST00000102556,ENSMUST00000134836,ENSMUST00000014753,ENSMUST00000135920
ENSMUSG00000014633	443.613	-6.09424e-06	0.00311421	0.940937	1	8	Cmc2	protein_coding	ENSMUST00000148235,ENSMUST00000155260,ENSMUST00000128304,ENSMUST00000078589,ENSMUST00000131616,ENSMUST00000134356,ENSMUST00000150128
ENSMUSG00000014668	1888.07	-0.000133266	0.00328178	0.229091	1	5	Chfr	protein_coding	ENSMUST00000197010,ENSMUST00000200038,ENSMUST00000199557,ENSMUST00000197005,ENSMUST00000197968,ENSMUST00000199811,ENSMUST00000198066,ENSMUST00000199283,ENSMUST00000112519,ENSMUST00000198633,ENSMUST00000199672,ENSMUST00000014812
ENSMUSG00000014686	0.441608	4.63681e-05	0.0203161	0.756585	1	7	Ceacam16	protein_coding	ENSMUST00000208198,ENSMUST00000014830
ENSMUSG00000014725	1.19925	-0.000254216	0.0217375	0.213189	1	14	Adam28	protein_coding	ENSMUST00000111072,ENSMUST00000022642
ENSMUSG00000014747	0.0618533	-2.11396e-05	0.0245158	0.878275	1	6	Ankrd53	protein_coding	ENSMUST00000206496,ENSMUST00000014891
ENSMUSG00000014748	1798.42	-0.000159253	0.00274583	0.282571	1	6	Tex261	protein_coding	ENSMUST00000137773,ENSMUST00000125614,ENSMUST00000138192,ENSMUST00000014892
ENSMUSG00000014763	3249.42	4.44482e-05	0.00266399	0.733707	1	17	Fam120b	protein_coding	ENSMUST00000055352
ENSMUSG00000014767	1429.61	7.15383e-05	0.00280592	0.508859	1	17	Tbp	protein_coding	ENSMUST00000153480,ENSMUST00000117593,ENSMUST00000119879,ENSMUST00000143924,ENSMUST00000149518,ENSMUST00000155051,ENSMUST00000159197,ENSMUST00000162505,ENSMUST00000147081,ENSMUST00000014911,ENSMUST00000118001
ENSMUSG00000014769	3990.58	4.46802e-05	0.00280256	0.656117	1	17	Psmb1	protein_coding	ENSMUST00000014913
ENSMUSG00000014771	354.455	-0.000191178	0.00447191	0.120004	1	17	Pdcd2	protein_coding	ENSMUST00000054450,ENSMUST00000154293,ENSMUST00000139610,ENSMUST00000137233,ENSMUST00000125709
ENSMUSG00000014773	218.191	-0.000324971	0.00876384	0.0777016	1	17	Dll1	protein_coding	ENSMUST00000143460,ENSMUST00000129395,ENSMUST00000124196,ENSMUST00000140784,ENSMUST00000014917,ENSMUST00000152416
ENSMUSG00000014776	863.489	4.95638e-05	0.00326726	0.56752	1	8	Nol3	protein_coding	ENSMUST00000014920
ENSMUSG00000014778	140.662	-0.000270997	0.00935525	0.137806	1	8	Fhod1	protein_coding	ENSMUST00000132777,ENSMUST00000136439,ENSMUST00000134837,ENSMUST00000014922
ENSMUSG00000014782	151.145	-0.000411382	0.0166316	0.160191	1	8	Plekhg4	protein_coding	ENSMUST00000161672,ENSMUST00000014927,ENSMUST00000160191,ENSMUST00000159286,ENSMUST00000160650
ENSMUSG00000014786	1662.54	-0.00090084	0.0197965	0.0381876	1	8	Slc9a5	protein_coding	ENSMUST00000212772,ENSMUST00000073149
ENSMUSG00000014791	70.6414	-3.92778e-06	0.00444225	0.967634	1	8	Elmo3	protein_coding	ENSMUST00000212345,ENSMUST00000109375,ENSMUST00000212033,ENSMUST00000212046,ENSMUST00000212655
ENSMUSG00000014813	134.085	5.24593e-05	0.00470056	0.600385	1	14	Stc1	protein_coding	ENSMUST00000014957
ENSMUSG00000014837	1322.9	-4.01784e-05	0.00286369	0.670227	1	8	4931428F04Rik	protein_coding	ENSMUST00000212529,ENSMUST00000212219,ENSMUST00000171788,ENSMUST00000014981,ENSMUST00000212922
ENSMUSG00000014846	1050.41	-5.18873e-05	0.00408261	0.569705	1	8	Tppp3	protein_coding	ENSMUST00000014990,ENSMUST00000177126,ENSMUST00000176419
ENSMUSG00000014850	1046.64	6.82234e-05	0.00348507	0.448251	1	13	Msh3	protein_coding	ENSMUST00000191550,ENSMUST00000190761,ENSMUST00000186392,ENSMUST00000187874,ENSMUST00000191304,ENSMUST00000191509,ENSMUST00000185852,ENSMUST00000191242,ENSMUST00000186878,ENSMUST00000187424,ENSMUST00000187831,ENSMUST00000022220,ENSMUST00000190462,ENSMUST00000190393,ENSMUST00000189376
ENSMUSG00000014852	66.4057	-1.85441e-05	0.00467055	0.853845	1	2	Adamts13	protein_coding	ENSMUST00000102891,ENSMUST00000147216,ENSMUST00000014996
ENSMUSG00000014856	806.532	-0.00013966	0.00312989	0.228937	1	8	Tmem208	protein_coding	ENSMUST00000098453,ENSMUST00000109372,ENSMUST00000015000,ENSMUST00000126705,ENSMUST00000153146
ENSMUSG00000014859	1162.7	-0.000171273	0.00504396	0.151517	1	8	E2f4	protein_coding	ENSMUST00000212037,ENSMUST00000212572,ENSMUST00000015003
ENSMUSG00000014867	2911.69	-0.000103138	0.00271411	0.439213	1	2	Surf4	protein_coding	ENSMUST00000154651,ENSMUST00000153641,ENSMUST00000015011
ENSMUSG00000014873	1271.58	-0.000111001	0.00285534	0.346794	1	2	Surf2	protein_coding	ENSMUST00000126947,ENSMUST00000135506,ENSMUST00000125408,ENSMUST00000143098,ENSMUST00000015017,ENSMUST00000157066
ENSMUSG00000014905	1560.2	0.000214398	0.00549995	0.105707	1	12	Dnajb9	protein_coding	ENSMUST00000015049
ENSMUSG00000014907	562.049	6.64308e-05	0.00331829	0.461368	1	8	Naf1	protein_coding	ENSMUST00000118009,ENSMUST00000212916
ENSMUSG00000014932	506.962	0.000187386	0.00538859	0.134609	1	5	Yes1	protein_coding	ENSMUST00000202543,ENSMUST00000200779,ENSMUST00000072311,ENSMUST00000168707,ENSMUST00000200999
ENSMUSG00000014956	11081	0.000270647	0.00433502	0.0647291	1	5	Ppp1cb	protein_coding	ENSMUST00000015100,ENSMUST00000202078,ENSMUST00000201360,ENSMUST00000201880,ENSMUST00000201600,ENSMUST00000201207
ENSMUSG00000014959	4082.63	1.34162e-05	0.00263892	0.925004	1	2	Gorasp2	protein_coding	ENSMUST00000112205,ENSMUST00000112201,ENSMUST00000136485,ENSMUST00000130970,ENSMUST00000028509,ENSMUST00000133432
ENSMUSG00000014980	670.607	-0.000157877	0.00330622	0.183083	1	1	Tsen15	protein_coding	ENSMUST00000188105,ENSMUST00000159717,ENSMUST00000162371,ENSMUST00000159270,ENSMUST00000161717,ENSMUST00000015124,ENSMUST00000163027
ENSMUSG00000015001	1.49971	0.000135789	0.018845	0.434033	1	15	Oc90	protein_coding	ENSMUST00000156996,ENSMUST00000060522,ENSMUST00000079776,ENSMUST00000135442,ENSMUST00000147776
ENSMUSG00000015002	8556.46	0.000419077	0.0100359	0.0535896	1	15	Efr3a	protein_coding	ENSMUST00000174856,ENSMUST00000174749,ENSMUST00000015146,ENSMUST00000174135,ENSMUST00000211878,ENSMUST00000173858,ENSMUST00000172756,ENSMUST00000174591,ENSMUST00000174601,ENSMUST00000096411,ENSMUST00000173936,ENSMUST00000173008,ENSMUST00000174615
ENSMUSG00000015013	1074.6	-4.96065e-05	0.0030898	0.576066	1	8	Trappc2l	protein_coding	ENSMUST00000212477,ENSMUST00000015157,ENSMUST00000211904
ENSMUSG00000015016	717.514	-3.4214e-06	0.00287214	0.969165	1	8	Acsf3	protein_coding	ENSMUST00000212781,ENSMUST00000212790,ENSMUST00000212903,ENSMUST00000015160
ENSMUSG00000015023	590.23	-9.52547e-05	0.00309584	0.350145	1	8	Ddx19a	protein_coding	ENSMUST00000173183,ENSMUST00000040416,ENSMUST00000130133
ENSMUSG00000015027	348.056	-4.48084e-06	0.00355568	0.957234	1	8	Galns	protein_coding	ENSMUST00000211906,ENSMUST00000015171,ENSMUST00000212319
ENSMUSG00000015053	72.7934	-0.000158695	0.0100071	0.404054	1	6	Gata2	protein_coding	ENSMUST00000203480,ENSMUST00000203579,ENSMUST00000170089,ENSMUST00000015197,ENSMUST00000205151
ENSMUSG00000015083	33.5576	-0.000157534	0.00807515	0.312832	1	2	C8g	protein_coding	ENSMUST00000040042,ENSMUST00000015227,ENSMUST00000150580,ENSMUST00000153139,ENSMUST00000154984,ENSMUST00000133255,ENSMUST00000149062
ENSMUSG00000015085	256.585	3.79151e-05	0.00318929	0.655658	1	2	Entpd2	protein_coding	ENSMUST00000148859,ENSMUST00000028328,ENSMUST00000140590
ENSMUSG00000015087	7316.92	-0.000264993	0.00304248	0.102056	1	2	Rabl6	protein_coding	ENSMUST00000135084,ENSMUST00000140785,ENSMUST00000143855,ENSMUST00000140635,ENSMUST00000128942,ENSMUST00000058137,ENSMUST00000140778,ENSMUST00000146012,ENSMUST00000150206
ENSMUSG00000015090	31427.1	-4.34103e-05	0.00560765	0.710696	1	2	Ptgds	protein_coding	ENSMUST00000114251,ENSMUST00000015234,ENSMUST00000144016,ENSMUST00000137417,ENSMUST00000114259
ENSMUSG00000015092	3754.43	-0.000309102	0.00392375	0.053599	1	2	Edf1	protein_coding	ENSMUST00000015236,ENSMUST00000134689,ENSMUST00000153008,ENSMUST00000144395,ENSMUST00000142288
ENSMUSG00000015093	6.25709	-8.53466e-05	0.010747	0.664185	1	2	Clic3	protein_coding	ENSMUST00000102918,ENSMUST00000114265,ENSMUST00000143862,ENSMUST00000140022,ENSMUST00000132311,ENSMUST00000142006
ENSMUSG00000015094	8243.5	-9.96485e-05	0.00343191	0.311557	1	2	Npdc1	protein_coding	ENSMUST00000132287,ENSMUST00000141106,ENSMUST00000144413,ENSMUST00000055921,ENSMUST00000138651,ENSMUST00000131185,ENSMUST00000124277,ENSMUST00000071442,ENSMUST00000156824,ENSMUST00000141567,ENSMUST00000133409,ENSMUST00000154809,ENSMUST00000136138,ENSMUST00000128144
ENSMUSG00000015095	3828.16	-0.000169212	0.00314633	0.178627	1	2	Fbxw5	protein_coding	ENSMUST00000135511,ENSMUST00000129104,ENSMUST00000126601,ENSMUST00000015239,ENSMUST00000148845,ENSMUST00000135456,ENSMUST00000142004,ENSMUST00000124258,ENSMUST00000124375
ENSMUSG00000015112	96.0882	0.000149406	0.00667656	0.259248	1	6	Slc25a13	protein_coding	ENSMUST00000177698,ENSMUST00000015256,ENSMUST00000188414,ENSMUST00000203990,ENSMUST00000203551
ENSMUSG00000015120	2035.25	-5.84763e-05	0.00276407	0.591214	1	17	Ube2i	protein_coding	ENSMUST00000172520,ENSMUST00000173621,ENSMUST00000174031,ENSMUST00000172462,ENSMUST00000049911,ENSMUST00000173713,ENSMUST00000173084,ENSMUST00000172868,ENSMUST00000172618,ENSMUST00000174001,ENSMUST00000174216,ENSMUST00000172587,ENSMUST00000173231,ENSMUST00000172569
ENSMUSG00000015126	790.496	-0.000189029	0.0043243	0.122167	1	17	Tsr3	protein_coding	ENSMUST00000063574
ENSMUSG00000015127	890.38	-2.29316e-07	0.00272899	0.998235	1	17	Unkl	protein_coding	ENSMUST00000160785,ENSMUST00000162838,ENSMUST00000161679,ENSMUST00000160896,ENSMUST00000162498,ENSMUST00000039734,ENSMUST00000015271
ENSMUSG00000015133	192.606	-0.000382828	0.00911248	0.0555473	1	7	Lrrk1	protein_coding	ENSMUST00000131239,ENSMUST00000154893,ENSMUST00000130438,ENSMUST00000167705,ENSMUST00000145954,ENSMUST00000137181,ENSMUST00000015277
ENSMUSG00000015134	73.2262	-0.000504619	0.0137681	0.0705501	1	7	Aldh1a3	protein_coding	ENSMUST00000174701,ENSMUST00000015278,ENSMUST00000174215,ENSMUST00000173756,ENSMUST00000174209
ENSMUSG00000015143	3560	-0.000102392	0.00400424	0.298202	1	12	Actn1	protein_coding	ENSMUST00000021554,ENSMUST00000167327
ENSMUSG00000015149	5558.37	4.42597e-05	0.0028001	0.659564	1	7	Sirt2	protein_coding	ENSMUST00000132789,ENSMUST00000127953,ENSMUST00000072965,ENSMUST00000170068,ENSMUST00000122915,ENSMUST00000155327,ENSMUST00000128961,ENSMUST00000153956,ENSMUST00000207322,ENSMUST00000141077
ENSMUSG00000015165	8580.07	-9.38253e-05	0.0029884	0.370562	1	7	Hnrnpl	protein_coding	ENSMUST00000173750,ENSMUST00000038572,ENSMUST00000174548,ENSMUST00000174526,ENSMUST00000174477,ENSMUST00000172529,ENSMUST00000172884,ENSMUST00000174755,ENSMUST00000174882,ENSMUST00000173818,ENSMUST00000174396,ENSMUST00000173578,ENSMUST00000172841
ENSMUSG00000015176	3082.8	-2.00288e-06	0.00269581	0.985705	1	19	Nolc1	protein_coding	ENSMUST00000165017
ENSMUSG00000015189	2689.04	0.000255282	0.00523262	0.0729968	1	6	Casd1	protein_coding	ENSMUST00000153963,ENSMUST00000204372,ENSMUST00000015333,ENSMUST00000181734,ENSMUST00000141359
ENSMUSG00000015202	188.192	-0.000142004	0.00551653	0.22477	1	10	Cnksr3	protein_coding	ENSMUST00000150282,ENSMUST00000015346
ENSMUSG00000015214	2400.81	-1.07071e-05	0.00276101	0.913702	1	X	Mtmr1	protein_coding	ENSMUST00000146213,ENSMUST00000156756,ENSMUST00000149323,ENSMUST00000156307,ENSMUST00000114601,ENSMUST00000015358,ENSMUST00000130179,ENSMUST00000138565,ENSMUST00000132837,ENSMUST00000130909
ENSMUSG00000015217	569.481	-4.08802e-05	0.0033131	0.630318	1	X	Hmgb3	protein_coding	ENSMUST00000072699,ENSMUST00000088874,ENSMUST00000114582,ENSMUST00000132145,ENSMUST00000015361,ENSMUST00000123100
ENSMUSG00000015222	60212.5	-6.1638e-05	0.00294686	0.521033	1	1	Map2	protein_coding	ENSMUST00000145419,ENSMUST00000172886,ENSMUST00000077355,ENSMUST00000114018,ENSMUST00000114012,ENSMUST00000114013,ENSMUST00000128673,ENSMUST00000114017,ENSMUST00000024639,ENSMUST00000114015,ENSMUST00000173855,ENSMUST00000125844,ENSMUST00000172486,ENSMUST00000127388,ENSMUST00000156636,ENSMUST00000151423,ENSMUST00000123647,ENSMUST00000173800,ENSMUST00000137807,ENSMUST00000173778,ENSMUST00000141148,…
ENSMUSG00000015224	1223.64	-5.93828e-05	0.00352831	0.500541	1	4	Cyp2j9	protein_coding	ENSMUST00000126509,ENSMUST00000055693
ENSMUSG00000015243	1794.16	0.000198772	0.00485031	0.114064	1	4	Abca1	protein_coding	ENSMUST00000149127,ENSMUST00000030010
ENSMUSG00000015247	376.992	5.23324e-05	0.00362089	0.5488	1	4	Nipsnap3b	protein_coding	ENSMUST00000107665,ENSMUST00000015391,ENSMUST00000132678
ENSMUSG00000015289	445.301	1.94232e-05	0.00295349	0.821908	1	X	Lage3	protein_coding	ENSMUST00000114153,ENSMUST00000114152,ENSMUST00000015433
ENSMUSG00000015290	3077.23	-3.83806e-05	0.00264259	0.788448	1	X	Ubl4a	protein_coding	ENSMUST00000126117,ENSMUST00000178691,ENSMUST00000140632,ENSMUST00000126191,ENSMUST00000125914,ENSMUST00000155676,ENSMUST00000015434
ENSMUSG00000015291	23851	8.78993e-05	0.002676	0.527398	1	X	Gdi1	protein_coding	ENSMUST00000130581,ENSMUST00000137447,ENSMUST00000135041,ENSMUST00000146013,ENSMUST00000145580,ENSMUST00000153141,ENSMUST00000015435,ENSMUST00000149391,ENSMUST00000128915,ENSMUST00000144317
ENSMUSG00000015305	3693.51	-2.21492e-05	0.00295452	0.798173	1	10	Sash1	protein_coding	ENSMUST00000213032,ENSMUST00000212553,ENSMUST00000015449,ENSMUST00000212869
ENSMUSG00000015312	618.926	5.51938e-05	0.00813474	0.734672	1	10	Gadd45b	protein_coding	ENSMUST00000015456
ENSMUSG00000015314	10.9103	3.30988e-05	0.00901051	0.851067	1	1	Slamf6	protein_coding	ENSMUST00000194182,ENSMUST00000194561,ENSMUST00000195656,ENSMUST00000194924,ENSMUST00000171330,ENSMUST00000193311,ENSMUST00000195206
ENSMUSG00000015316	8.71758	4.76207e-05	0.00992191	0.799328	1	1	Slamf1	protein_coding	ENSMUST00000163992,ENSMUST00000015460
ENSMUSG00000015335	174.618	2.26678e-05	0.00332768	0.784144	1	2	Zdhhc12	protein_coding	ENSMUST00000081838,ENSMUST00000137001,ENSMUST00000102865,ENSMUST00000148717
ENSMUSG00000015337	435.797	6.70392e-05	0.00322549	0.462155	1	2	Endog	protein_coding	ENSMUST00000015481
ENSMUSG00000015340	30.5294	-0.00030451	0.0140409	0.227411	1	X	Cybb	protein_coding	ENSMUST00000131591,ENSMUST00000154503,ENSMUST00000015484,ENSMUST00000170885,ENSMUST00000164685
ENSMUSG00000015341	2307.34	3.24445e-05	0.00274704	0.755709	1	8	Golga7	protein_coding	ENSMUST00000135646,ENSMUST00000121783,ENSMUST00000051094,ENSMUST00000211602
ENSMUSG00000015342	955.819	0.000337938	0.00625825	0.0448752	1	X	Xk	protein_coding	ENSMUST00000015486
ENSMUSG00000015354	189.364	2.33746e-06	0.00428654	0.980182	1	9	Pcolce2	protein_coding	ENSMUST00000015498,ENSMUST00000151210
ENSMUSG00000015355	26.1292	1.88755e-05	0.00605312	0.881675	1	1	Cd48	protein_coding	ENSMUST00000015499,ENSMUST00000068584
ENSMUSG00000015357	1196.08	0.000129923	0.00297907	0.269808	1	9	Clpx	protein_coding	ENSMUST00000015501,ENSMUST00000113824,ENSMUST00000148632,ENSMUST00000147279
ENSMUSG00000015363	836.819	-0.000154673	0.00410379	0.168827	1	15	Trabd	protein_coding	ENSMUST00000169891,ENSMUST00000165690,ENSMUST00000169870,ENSMUST00000168863,ENSMUST00000163696,ENSMUST00000081702,ENSMUST00000170754
ENSMUSG00000015365	0.551564	-0.000103521	0.019754	0.522118	1	15	Mov10l1	protein_coding	ENSMUST00000143030,ENSMUST00000015509,ENSMUST00000148198,ENSMUST00000156949,ENSMUST00000146993
ENSMUSG00000015377	3614.67	-6.17602e-05	0.00310441	0.499987	1	15	Dennd6b	protein_coding	ENSMUST00000078953
ENSMUSG00000015396	669.86	0.000296175	0.00763715	0.0764576	1	13	Cd83	protein_coding	ENSMUST00000015540
ENSMUSG00000015401	1.15388	0.000113079	0.016396	0.533667	1	X	Tmem27	protein_coding	ENSMUST00000141818,ENSMUST00000015545,ENSMUST00000112280
ENSMUSG00000015405	62.8469	-5.25013e-05	0.00430262	0.576967	1	X	Ace2	protein_coding	ENSMUST00000073973,ENSMUST00000112271,ENSMUST00000131543
ENSMUSG00000015437	0.318912	4.09631e-05	0.0205078	0.782754	1	14	Gzmb	protein_coding	ENSMUST00000015581
ENSMUSG00000015451	126.831	-0.000151154	0.00736108	0.292231	1	17	C4a	processed_transcript	ENSMUST00000160309,ENSMUST00000160679,ENSMUST00000159669,ENSMUST00000015595,ENSMUST00000160657,ENSMUST00000162133,ENSMUST00000161797,ENSMUST00000159539,ENSMUST00000160528,ENSMUST00000161121
ENSMUSG00000015452	22.372	2.39007e-05	0.00673967	0.864002	1	17	Ager	protein_coding	ENSMUST00000174640,ENSMUST00000173992,ENSMUST00000172932,ENSMUST00000015596,ENSMUST00000173551,ENSMUST00000172757,ENSMUST00000174069,ENSMUST00000184846,ENSMUST00000173589,ENSMUST00000174554,ENSMUST00000174496,ENSMUST00000170161,ENSMUST00000184805
ENSMUSG00000015461	2633.08	-5.05792e-05	0.0028227	0.613533	1	17	Atf6b	protein_coding	ENSMUST00000174519,ENSMUST00000174156,ENSMUST00000174614,ENSMUST00000015605,ENSMUST00000173984
ENSMUSG00000015467	32.6901	-8.95425e-05	0.00706038	0.526238	1	17	Egfl8	protein_coding	ENSMUST00000170850,ENSMUST00000097345,ENSMUST00000166095,ENSMUST00000168327,ENSMUST00000168353,ENSMUST00000015611
ENSMUSG00000015468	175.508	-0.000266529	0.0105152	0.183003	1	17	Notch4	protein_coding	ENSMUST00000156724,ENSMUST00000015612,ENSMUST00000126702,ENSMUST00000141768,ENSMUST00000151654,ENSMUST00000128314,ENSMUST00000152714,ENSMUST00000150441,ENSMUST00000126950,ENSMUST00000151867,ENSMUST00000174707,ENSMUST00000173389
ENSMUSG00000015474	503.912	-0.00263553	0.0280029	0.00489388	1	17	Ppt2	protein_coding	ENSMUST00000166040,ENSMUST00000064953,ENSMUST00000169969,ENSMUST00000171376,ENSMUST00000169067,ENSMUST00000171121,ENSMUST00000167097,ENSMUST00000170345,ENSMUST00000168391,ENSMUST00000169287
ENSMUSG00000015476	6277.49	-0.000125618	0.00497795	0.249969	1	17	Prrt1	protein_coding	ENSMUST00000015620,ENSMUST00000172945
ENSMUSG00000015478	2208.75	-7.90151e-05	0.00270246	0.535338	1	17	Rnf5	protein_coding	ENSMUST00000015622,ENSMUST00000174045,ENSMUST00000174475
ENSMUSG00000015484	499.854	-2.24355e-05	0.00319895	0.786528	1	1	Fam163a	protein_coding	ENSMUST00000015628
ENSMUSG00000015488	1945.82	-0.000494999	0.007481	0.0216557	1	2	Cacfd1	protein_coding	ENSMUST00000145290,ENSMUST00000133126,ENSMUST00000133807,ENSMUST00000114003,ENSMUST00000114005,ENSMUST00000114004,ENSMUST00000114007,ENSMUST00000114006
ENSMUSG00000015501	16589.4	1.59709e-05	0.00288329	0.857239	1	10	Hivep2	protein_coding	ENSMUST00000191464,ENSMUST00000187083,ENSMUST00000015645,ENSMUST00000186989,ENSMUST00000185392,ENSMUST00000191138
ENSMUSG00000015519	0.349805	5.75429e-05	0.0239361	0.689877	1	10	2310057J18Rik	protein_coding	ENSMUST00000152363,ENSMUST00000140558,ENSMUST00000015663,ENSMUST00000141350
ENSMUSG00000015522	2157.33	-5.45331e-05	0.00368089	0.535051	1	3	Arnt	protein_coding	ENSMUST00000140060,ENSMUST00000136413,ENSMUST00000107160,ENSMUST00000107161,ENSMUST00000147765,ENSMUST00000015666,ENSMUST00000149051,ENSMUST00000147094,ENSMUST00000102749,ENSMUST00000156653,ENSMUST00000090804
ENSMUSG00000015533	2.07419	0.000263247	0.0172019	0.255607	1	13	Itga2	protein_coding	ENSMUST00000056117
ENSMUSG00000015536	1838.97	-4.85188e-05	0.00290549	0.606403	1	13	Mocs2	protein_coding	ENSMUST00000184282,ENSMUST00000183407,ENSMUST00000184245,ENSMUST00000184214,ENSMUST00000164737,ENSMUST00000165022,ENSMUST00000165669,ENSMUST00000166176,ENSMUST00000170985,ENSMUST00000164871,ENSMUST00000015680,ENSMUST00000184672,ENSMUST00000184046,ENSMUST00000050131,ENSMUST00000166104,ENSMUST00000184781,ENSMUST00000184335
ENSMUSG00000015542	568.056	3.04776e-06	0.00297301	0.971236	1	11	Nat9	protein_coding	ENSMUST00000103041,ENSMUST00000103040,ENSMUST00000134769,ENSMUST00000137843,ENSMUST00000127419,ENSMUST00000153796,ENSMUST00000103038,ENSMUST00000103039,ENSMUST00000134399
ENSMUSG00000015568	1232.89	2.16248e-05	0.00424276	0.8165	1	8	Lpl	protein_coding	ENSMUST00000101463,ENSMUST00000015712,ENSMUST00000213071,ENSMUST00000169749,ENSMUST00000168401
ENSMUSG00000015575	956.405	-8.84719e-05	0.00389351	0.351486	1	17	Atp6v0e	protein_coding	ENSMUST00000015719,ENSMUST00000167352
ENSMUSG00000015579	0.0656444	2.48985e-05	0.0245589	0.857013	1	17	Nkx2-5	protein_coding	ENSMUST00000015723
ENSMUSG00000015597	2754.02	6.22477e-05	0.00327758	0.486536	1	17	Zfp318	protein_coding	ENSMUST00000152472,ENSMUST00000136017,ENSMUST00000113481,ENSMUST00000123733,ENSMUST00000138127
ENSMUSG00000015599	5624.98	-0.000105532	0.00374435	0.28607	1	17	Ttbk1	protein_coding	ENSMUST00000047034
ENSMUSG00000015605	2681.63	-0.000160733	0.00536781	0.177207	1	17	Srf	protein_coding	ENSMUST00000015749
ENSMUSG00000015619	6.54178	0.000485408	0.0222486	0.100939	1	2	Gata3	protein_coding	ENSMUST00000142305,ENSMUST00000147533,ENSMUST00000151456,ENSMUST00000153509,ENSMUST00000102976,ENSMUST00000130615
ENSMUSG00000015647	376.623	-6.69331e-05	0.00421365	0.475828	1	2	Lama5	protein_coding	ENSMUST00000015791,ENSMUST00000130796,ENSMUST00000149812,ENSMUST00000123906
ENSMUSG00000015652	3.2387	-3.50573e-06	0.0129136	0.985698	1	5	Steap1	protein_coding	ENSMUST00000169542,ENSMUST00000015796
ENSMUSG00000015653	510.693	0.000657319	0.0130604	0.0293501	1	5	Steap2	protein_coding	ENSMUST00000150238,ENSMUST00000115424,ENSMUST00000115425,ENSMUST00000115426,ENSMUST00000115427,ENSMUST00000149412,ENSMUST00000148333,ENSMUST00000164219,ENSMUST00000015797
ENSMUSG00000015656	42911.7	-2.45218e-05	0.00277832	0.803156	1	9	Hspa8	protein_coding	ENSMUST00000117557,ENSMUST00000015800,ENSMUST00000153847,ENSMUST00000138895,ENSMUST00000127699,ENSMUST00000133964,ENSMUST00000149936,ENSMUST00000140984,ENSMUST00000117870
ENSMUSG00000015659	1041.28	1.54666e-05	0.00294247	0.85762	1	17	Serac1	protein_coding	ENSMUST00000097432,ENSMUST00000153325,ENSMUST00000144284,ENSMUST00000139542,ENSMUST00000024570
ENSMUSG00000015665	2.8043	0.000172498	0.0162487	0.394782	1	X	Awat1	protein_coding	ENSMUST00000096361
ENSMUSG00000015668	1179.44	1.36054e-05	0.0027286	0.896369	1	X	Pdzd11	protein_coding	ENSMUST00000151548,ENSMUST00000015812,ENSMUST00000144643,ENSMUST00000059099
ENSMUSG00000015671	2843.26	9.76762e-05	0.00309224	0.342211	1	13	Psma2	protein_coding	ENSMUST00000170836
ENSMUSG00000015672	589.65	-7.20511e-05	0.00315214	0.441378	1	13	Mrpl32	protein_coding	ENSMUST00000015816
ENSMUSG00000015697	2514.8	-0.000149419	0.0034437	0.189663	1	3	Setdb1	protein_coding	ENSMUST00000107171,ENSMUST00000107170,ENSMUST00000124638,ENSMUST00000132468,ENSMUST00000015841,ENSMUST00000152260
ENSMUSG00000015702	43.31	-0.000431978	0.0140819	0.111692	1	3	Anxa9	protein_coding	ENSMUST00000123365,ENSMUST00000015846,ENSMUST00000164406,ENSMUST00000107183
ENSMUSG00000015709	18020.7	3.42652e-05	0.00281997	0.721576	1	7	Arnt2	protein_coding	ENSMUST00000208936,ENSMUST00000208863,ENSMUST00000085077,ENSMUST00000208564,ENSMUST00000208392,ENSMUST00000208232,ENSMUST00000209133,ENSMUST00000208995,ENSMUST00000207459,ENSMUST00000208129,ENSMUST00000207769,ENSMUST00000207759,ENSMUST00000208204
ENSMUSG00000015711	1269.93	0.000219774	0.00398024	0.0966538	1	3	Prune	protein_coding	ENSMUST00000148959,ENSMUST00000015855
ENSMUSG00000015714	2172.91	7.92122e-05	0.00318464	0.405117	1	3	Cers2	protein_coding	ENSMUST00000142398,ENSMUST00000134702,ENSMUST00000154055,ENSMUST00000139866,ENSMUST00000156850,ENSMUST00000015858,ENSMUST00000129267,ENSMUST00000139498,ENSMUST00000133748
ENSMUSG00000015721	0.342249	-3.6042e-05	0.0203054	0.808167	1	7	Nlrp5	protein_coding	ENSMUST00000015866,ENSMUST00000133237,ENSMUST00000139661,ENSMUST00000086341,ENSMUST00000108441,ENSMUST00000207536
ENSMUSG00000015733	8846.03	9.10315e-05	0.00317207	0.357689	1	6	Capza2	protein_coding	ENSMUST00000142592,ENSMUST00000156701,ENSMUST00000136771,ENSMUST00000148694,ENSMUST00000130606,ENSMUST00000015877,ENSMUST00000152005
ENSMUSG00000015745	1675.29	2.64909e-05	0.00319731	0.750468	1	3	Plekho1	protein_coding	ENSMUST00000130043,ENSMUST00000123006,ENSMUST00000015889,ENSMUST00000143485,ENSMUST00000157043
ENSMUSG00000015747	1568.65	0.000421806	0.00698737	0.0296872	1	3	Vps45	protein_coding	ENSMUST00000131281,ENSMUST00000140518,ENSMUST00000015891
ENSMUSG00000015748	1145.96	-0.000162108	0.00442652	0.157811	1	3	Prpf3	protein_coding	ENSMUST00000163059,ENSMUST00000159901,ENSMUST00000160155,ENSMUST00000161482,ENSMUST00000015892,ENSMUST00000161476,ENSMUST00000160109,ENSMUST00000161420,ENSMUST00000161073
ENSMUSG00000015749	4317.31	5.30533e-05	0.00275618	0.624313	1	3	Anp32e	protein_coding	ENSMUST00000171368,ENSMUST00000171035,ENSMUST00000169426,ENSMUST00000168471,ENSMUST00000015893,ENSMUST00000170213,ENSMUST00000168106,ENSMUST00000170125,ENSMUST00000165307,ENSMUST00000167876
ENSMUSG00000015750	713.449	2.54785e-05	0.00278273	0.79494	1	3	Aph1a	protein_coding	ENSMUST00000015894,ENSMUST00000056710,ENSMUST00000197081,ENSMUST00000197232
ENSMUSG00000015755	3109.47	-2.04357e-05	0.00263013	0.893512	1	10	Tab2	protein_coding	ENSMUST00000130322,ENSMUST00000143848,ENSMUST00000147938,ENSMUST00000146444,ENSMUST00000142007
ENSMUSG00000015757	1925.86	-5.54449e-05	0.00295412	0.555106	1	10	Ppil4	protein_coding	ENSMUST00000138151,ENSMUST00000137346,ENSMUST00000143214,ENSMUST00000015901
ENSMUSG00000015759	2437.86	0.000137456	0.00289702	0.270385	1	14	Cnih1	protein_coding	ENSMUST00000146629,ENSMUST00000015903
ENSMUSG00000015766	1295.81	-1.61562e-06	0.00317605	0.98424	1	6	Eps8	protein_coding	ENSMUST00000152046,ENSMUST00000058210,ENSMUST00000147526,ENSMUST00000203515,ENSMUST00000146442,ENSMUST00000100841,ENSMUST00000132920,ENSMUST00000111878,ENSMUST00000127179,ENSMUST00000134630,ENSMUST00000153933,ENSMUST00000205037,ENSMUST00000139753
ENSMUSG00000015776	1298.78	-8.52139e-05	0.00296889	0.406471	1	2	Med22	protein_coding	ENSMUST00000102899,ENSMUST00000015920,ENSMUST00000139815
ENSMUSG00000015787	0.457099	-3.91173e-05	0.0228939	0.785725	1	2	Abo	protein_coding	ENSMUST00000114045,ENSMUST00000102900
ENSMUSG00000015790	2228.79	3.59965e-05	0.00266176	0.781535	1	2	Surf1	protein_coding	ENSMUST00000142967,ENSMUST00000147110,ENSMUST00000129682,ENSMUST00000150776,ENSMUST00000167661,ENSMUST00000129822,ENSMUST00000133513,ENSMUST00000183520,ENSMUST00000015934,ENSMUST00000128665
ENSMUSG00000015804	2345.86	-0.000153973	0.00268632	0.33606	1	5	Med28	protein_coding	ENSMUST00000015948,ENSMUST00000156481,ENSMUST00000118833,ENSMUST00000139586,ENSMUST00000119579
ENSMUSG00000015806	6171.87	7.46849e-05	0.00416717	0.428203	1	5	Qdpr	protein_coding	ENSMUST00000200259,ENSMUST00000117425,ENSMUST00000127562,ENSMUST00000015950,ENSMUST00000118097,ENSMUST00000120867,ENSMUST00000154962,ENSMUST00000197946,ENSMUST00000198258,ENSMUST00000149290
ENSMUSG00000015812	18.0342	-0.000619315	0.0190012	0.0872117	1	14	Gnrh1	protein_coding	ENSMUST00000111095
ENSMUSG00000015829	10193.3	3.45163e-05	0.00308645	0.686783	1	1	Tnr	protein_coding	ENSMUST00000192069,ENSMUST00000111669,ENSMUST00000193325,ENSMUST00000195199,ENSMUST00000192457
ENSMUSG00000015837	17394	7.18162e-05	0.00284152	0.495127	1	11	Sqstm1	protein_coding	ENSMUST00000154805,ENSMUST00000015981,ENSMUST00000136936,ENSMUST00000102774,ENSMUST00000143379,ENSMUST00000147846,ENSMUST00000131214
ENSMUSG00000015839	681.135	-6.21021e-05	0.00382152	0.489437	1	2	Nfe2l2	protein_coding	ENSMUST00000152371,ENSMUST00000102672
ENSMUSG00000015843	116.28	-0.000306932	0.0150326	0.234713	1	1	Rxrg	protein_coding	ENSMUST00000111386,ENSMUST00000111384,ENSMUST00000015987,ENSMUST00000111380
ENSMUSG00000015846	1663.85	-1.8692e-05	0.00300602	0.825472	1	2	Rxra	protein_coding	ENSMUST00000077257,ENSMUST00000129514,ENSMUST00000113934,ENSMUST00000148756,ENSMUST00000100251,ENSMUST00000166775
ENSMUSG00000015850	269.671	0.000282147	0.00877524	0.109854	1	3	Adamtsl4	protein_coding	ENSMUST00000117782,ENSMUST00000148854,ENSMUST00000124410,ENSMUST00000151054,ENSMUST00000015994
ENSMUSG00000015852	1157.9	-0.000204647	0.00387539	0.110183	1	3	Fcrls	protein_coding	ENSMUST00000146512,ENSMUST00000090986
ENSMUSG00000015854	0.267665	5.59906e-05	0.0244961	0.69441	1	3	Cd5l	protein_coding	ENSMUST00000015998
ENSMUSG00000015869	1632.14	-9.80406e-05	0.00306641	0.344205	1	11	Prpsap1	protein_coding	ENSMUST00000142480,ENSMUST00000140917,ENSMUST00000152496,ENSMUST00000135196,ENSMUST00000152874,ENSMUST00000106391,ENSMUST00000130835,ENSMUST00000147858,ENSMUST00000144154
ENSMUSG00000015879	419.516	-5.66466e-05	0.00444092	0.555787	1	5	Fam184b	protein_coding	ENSMUST00000198680,ENSMUST00000016023
ENSMUSG00000015880	15.6653	-0.000786462	0.02189	0.0646571	1	5	Ncapg	protein_coding	ENSMUST00000117396,ENSMUST00000134309,ENSMUST00000134090,ENSMUST00000198274,ENSMUST00000129562,ENSMUST00000123396
ENSMUSG00000015882	1006.5	6.05301e-05	0.00382174	0.499462	1	5	Lcorl	protein_coding	ENSMUST00000067997,ENSMUST00000189859,ENSMUST00000200142,ENSMUST00000016026,ENSMUST00000187615,ENSMUST00000121573,ENSMUST00000087164,ENSMUST00000190036,ENSMUST00000045586,ENSMUST00000199744,ENSMUST00000156295,ENSMUST00000186633
ENSMUSG00000015889	1538.68	4.45971e-05	0.0028068	0.655324	1	10	Lta4h	protein_coding	ENSMUST00000016033
ENSMUSG00000015890	12.3805	-5.84934e-05	0.00994188	0.755422	1	10	Amdhd1	protein_coding	ENSMUST00000016034
ENSMUSG00000015932	5588.19	0.000139691	0.00367898	0.200047	1	2	Dstn	protein_coding	ENSMUST00000103172
ENSMUSG00000015937	3042.95	3.84391e-05	0.00266301	0.766936	1	13	H2afy	protein_coding	ENSMUST00000016081,ENSMUST00000141031,ENSMUST00000137835,ENSMUST00000154778,ENSMUST00000141589,ENSMUST00000154564,ENSMUST00000045788,ENSMUST00000139511
ENSMUSG00000015942	814.154	-4.45419e-05	0.00278945	0.661295	1	5	Gtf2ird2	protein_coding	ENSMUST00000016086,ENSMUST00000128842,ENSMUST00000123941,ENSMUST00000135588,ENSMUST00000152587,ENSMUST00000201098
ENSMUSG00000015943	293.388	5.09108e-05	0.00362689	0.558955	1	3	Bola1	protein_coding	ENSMUST00000016087,ENSMUST00000177442,ENSMUST00000107099
ENSMUSG00000015944	9434.41	2.25731e-05	0.00274761	0.825332	1	5	Gatsl2	protein_coding	ENSMUST00000016088,ENSMUST00000201013,ENSMUST00000140240
ENSMUSG00000015947	119.566	-0.000128469	0.00536308	0.257163	1	3	Fcgr1	protein_coding	ENSMUST00000029748,ENSMUST00000200420
ENSMUSG00000015950	303.108	-0.000982468	0.0182667	0.0237469	1	5	Ncf1	protein_coding	ENSMUST00000111275,ENSMUST00000016094,ENSMUST00000126934,ENSMUST00000139249,ENSMUST00000146354,ENSMUST00000144086,ENSMUST00000182626
ENSMUSG00000015957	14.2667	-0.00019875	0.0123804	0.369574	1	7	Wnt11	protein_coding	ENSMUST00000067495,ENSMUST00000165122,ENSMUST00000163913,ENSMUST00000167303,ENSMUST00000165240,ENSMUST00000208062
ENSMUSG00000015961	4051.12	0.000161997	0.00283353	0.241988	1	1	Adss	protein_coding	ENSMUST00000161808,ENSMUST00000016105,ENSMUST00000159184
ENSMUSG00000015962	0.126866	-4.44524e-05	0.0248876	0.749916	1	1	1700016C15Rik	protein_coding	ENSMUST00000016106
ENSMUSG00000015966	50.2931	0.000962982	0.0215483	0.0397122	1	14	Il17rb	protein_coding	ENSMUST00000016110,ENSMUST00000135888,ENSMUST00000136726,ENSMUST00000122205
ENSMUSG00000015968	2890.31	-8.93042e-05	0.00334757	0.352937	1	14	Cacna1d	protein_coding	ENSMUST00000112249,ENSMUST00000112250
ENSMUSG00000015970	231.563	0.000155885	0.00804541	0.316397	1	14	Chdh	protein_coding	ENSMUST00000118917,ENSMUST00000125796,ENSMUST00000067620
ENSMUSG00000015971	1904.42	2.57883e-05	0.00263319	0.863308	1	14	Actr8	protein_coding	ENSMUST00000016115
ENSMUSG00000015980	312.318	-1.36488e-06	0.0030371	0.986898	1	7	Lrrc27	protein_coding	ENSMUST00000130248,ENSMUST00000152992,ENSMUST00000126199,ENSMUST00000135509,ENSMUST00000126213,ENSMUST00000016124,ENSMUST00000156768,ENSMUST00000106104,ENSMUST00000142176
ENSMUSG00000015981	5339.63	-5.83712e-05	0.00310969	0.519206	1	7	Stk32c	protein_coding	ENSMUST00000165870,ENSMUST00000016125
ENSMUSG00000015994	1907.28	1.055e-05	0.00275212	0.916053	1	8	Fnta	protein_coding	ENSMUST00000209860,ENSMUST00000209664,ENSMUST00000209247,ENSMUST00000016138,ENSMUST00000211718
ENSMUSG00000016018	2767.52	0.000199039	0.00375597	0.117266	1	13	Skiv2l2	protein_coding	ENSMUST00000022281
ENSMUSG00000016024	57.7407	0.000450378	0.0160153	0.130808	1	2	Lbp	protein_coding	ENSMUST00000109491,ENSMUST00000129811,ENSMUST00000152541,ENSMUST00000146600,ENSMUST00000016168
ENSMUSG00000016028	462.176	5.53412e-07	0.00335156	0.994613	1	15	Celsr1	protein_coding	ENSMUST00000016172
ENSMUSG00000016087	108.37	-3.49156e-05	0.00389827	0.692386	1	9	Fli1	protein_coding	ENSMUST00000016231,ENSMUST00000183767
ENSMUSG00000016128	601.543	-6.80399e-06	0.00370528	0.936403	1	5	Stard13	protein_coding	ENSMUST00000141117,ENSMUST00000202866,ENSMUST00000201680,ENSMUST00000062015,ENSMUST00000146814,ENSMUST00000202111,ENSMUST00000129088,ENSMUST00000126770,ENSMUST00000110483,ENSMUST00000202385
ENSMUSG00000016150	2095.95	-2.59266e-05	0.00458037	0.793102	1	X	Tenm1	protein_coding	ENSMUST00000126161,ENSMUST00000115059,ENSMUST00000115058,ENSMUST00000125231,ENSMUST00000154433,ENSMUST00000016294
ENSMUSG00000016179	1874.56	-0.00033571	0.0112858	0.124494	1	1	Camk1g	protein_coding	ENSMUST00000165718,ENSMUST00000016323,ENSMUST00000163202,ENSMUST00000169907
ENSMUSG00000016181	847.362	-0.000146397	0.0042563	0.184003	1	1	Diexf	protein_coding	ENSMUST00000194412,ENSMUST00000194335,ENSMUST00000195291,ENSMUST00000194124,ENSMUST00000195848,ENSMUST00000191928,ENSMUST00000193460,ENSMUST00000085555,ENSMUST00000193070
ENSMUSG00000016194	975.939	7.02517e-05	0.0048585	0.493159	1	1	Hsd11b1	protein_coding	ENSMUST00000016338,ENSMUST00000161406,ENSMUST00000160929,ENSMUST00000159644,ENSMUST00000191977,ENSMUST00000161737,ENSMUST00000162842
ENSMUSG00000016200	1175.19	1.13357e-05	0.00276332	0.908413	1	1	Syt14	protein_coding	ENSMUST00000191907,ENSMUST00000195354,ENSMUST00000016344,ENSMUST00000195530
ENSMUSG00000016206	97.7642	0.00010197	0.00563558	0.374562	1	17	H2-M3	protein_coding	ENSMUST00000038580
ENSMUSG00000016239	279.506	-2.72982e-05	0.00404492	0.761888	1	X	Lonrf3	protein_coding	ENSMUST00000135758,ENSMUST00000016383,ENSMUST00000126147
ENSMUSG00000016252	2765.07	-0.00010259	0.00308417	0.327071	1	2	Atp5e	protein_coding	ENSMUST00000016396,ENSMUST00000149191,ENSMUST00000153132
ENSMUSG00000016253	1875.27	2.06084e-05	0.00269263	0.856933	1	2	Nelfcd	protein_coding	ENSMUST00000137986,ENSMUST00000143683,ENSMUST00000109075,ENSMUST00000016397,ENSMUST00000139390,ENSMUST00000129716
ENSMUSG00000016255	2.0395	0.000123613	0.0157389	0.516893	1	2	Tubb1	protein_coding	ENSMUST00000016399
ENSMUSG00000016256	1353.43	-9.29324e-05	0.00317647	0.350256	1	2	Ctsz	protein_coding	ENSMUST00000016400
ENSMUSG00000016257	1752.22	5.76591e-05	0.00284341	0.566547	1	2	Slmo2	protein_coding	ENSMUST00000147944,ENSMUST00000120822,ENSMUST00000016401,ENSMUST00000117442,ENSMUST00000141100
ENSMUSG00000016262	598.868	5.19574e-05	0.00373566	0.554588	1	1	Sertad4	protein_coding	ENSMUST00000155503,ENSMUST00000125391,ENSMUST00000016406,ENSMUST00000155579
ENSMUSG00000016283	0.501924	5.34039e-05	0.0190291	0.728366	1	17	H2-M2	protein_coding	ENSMUST00000171139,ENSMUST00000016427
ENSMUSG00000016308	1443.91	9.2261e-06	0.00268654	0.936116	1	X	Ube2a	protein_coding	ENSMUST00000202991,ENSMUST00000201117,ENSMUST00000201012,ENSMUST00000016452,ENSMUST00000201068,ENSMUST00000201050,ENSMUST00000200835,ENSMUST00000202812,ENSMUST00000202783
ENSMUSG00000016319	6482.82	0.000295335	0.0044469	0.0545307	1	X	Slc25a5	protein_coding	ENSMUST00000126608,ENSMUST00000016463,ENSMUST00000156672
ENSMUSG00000016344	1099.72	-0.000112684	0.00300197	0.308945	1	2	Ppdpf	protein_coding	ENSMUST00000135011,ENSMUST00000146089,ENSMUST00000016488,ENSMUST00000127971,ENSMUST00000108841,ENSMUST00000138800
ENSMUSG00000016346	26694	-9.82365e-05	0.00356955	0.312819	1	2	Kcnq2	protein_coding	ENSMUST00000129695,ENSMUST00000103047,ENSMUST00000123336,ENSMUST00000103050,ENSMUST00000197015,ENSMUST00000103051,ENSMUST00000149964,ENSMUST00000016491,ENSMUST00000139458,ENSMUST00000103049,ENSMUST00000103048,ENSMUST00000129073,ENSMUST00000144592,ENSMUST00000197599,ENSMUST00000129361,ENSMUST00000049792,ENSMUST00000081528,ENSMUST00000145861,ENSMUST00000154164,ENSMUST00000140789,ENSMUST00000152099
ENSMUSG00000016349	35001.8	-8.10276e-06	0.0027426	0.936336	1	2	Eef1a2	protein_coding	ENSMUST00000055990
ENSMUSG00000016356	215.228	-0.000507898	0.0147613	0.082877	1	2	Col20a1	protein_coding	ENSMUST00000108856,ENSMUST00000149179,ENSMUST00000155425,ENSMUST00000152473
ENSMUSG00000016382	7251.29	3.61746e-05	0.00400546	0.686627	1	X	Pls3	protein_coding	ENSMUST00000114057,ENSMUST00000033547,ENSMUST00000114058,ENSMUST00000114059,ENSMUST00000126599,ENSMUST00000137192
ENSMUSG00000016386	1110.98	8.96697e-05	0.00297416	0.388272	1	2	Mpped2	protein_coding	ENSMUST00000124461,ENSMUST00000144155,ENSMUST00000016530,ENSMUST00000111063,ENSMUST00000125023,ENSMUST00000133401
ENSMUSG00000016409	641.871	0.000128122	0.00334341	0.236486	1	X	Nkap	protein_coding	ENSMUST00000016553,ENSMUST00000152906
ENSMUSG00000016427	1544.8	-3.43874e-05	0.00278675	0.729411	1	X	Ndufa1	protein_coding	ENSMUST00000016571
ENSMUSG00000016458	7.81276	0.000311513	0.0159232	0.230534	1	2	Wt1	protein_coding	ENSMUST00000146842,ENSMUST00000133470,ENSMUST00000143043,ENSMUST00000111099,ENSMUST00000111098,ENSMUST00000139585,ENSMUST00000153944,ENSMUST00000145107
ENSMUSG00000016477	1270.26	-0.000161662	0.0034951	0.168263	1	13	E2f3	protein_coding	ENSMUST00000146092,ENSMUST00000102948
ENSMUSG00000016481	843.121	-0.000161177	0.00341341	0.17239	1	1	Cr1l	protein_coding	ENSMUST00000193719,ENSMUST00000192405,ENSMUST00000195586,ENSMUST00000193829,ENSMUST00000193094,ENSMUST00000194732,ENSMUST00000075451,ENSMUST00000191775,ENSMUST00000194111,ENSMUST00000194062
ENSMUSG00000016487	1533.89	-0.00011725	0.004814	0.270195	1	6	Ppfibp1	protein_coding	ENSMUST00000136837,ENSMUST00000149203,ENSMUST00000203730,ENSMUST00000155415,ENSMUST00000126774,ENSMUST00000154221,ENSMUST00000111623,ENSMUST00000016631,ENSMUST00000123902,ENSMUST00000204028,ENSMUST00000204660,ENSMUST00000133825
ENSMUSG00000016493	535.835	6.35752e-05	0.00433894	0.503667	1	1	Cd46	protein_coding	ENSMUST00000161772,ENSMUST00000159563,ENSMUST00000162951,ENSMUST00000162650
ENSMUSG00000016494	4331.71	0.000193336	0.00709692	0.17462	1	1	Cd34	protein_coding	ENSMUST00000194458,ENSMUST00000110815,ENSMUST00000195092,ENSMUST00000194036,ENSMUST00000016638
ENSMUSG00000016495	692.111	-0.000169339	0.00346983	0.158543	1	19	Plgrkt	protein_coding	ENSMUST00000143467,ENSMUST00000152936,ENSMUST00000141838,ENSMUST00000139860,ENSMUST00000129608,ENSMUST00000155367,ENSMUST00000139176,ENSMUST00000126800,ENSMUST00000138051,ENSMUST00000016639
ENSMUSG00000016496	75.8891	0.000148612	0.00669539	0.262649	1	19	Cd274	protein_coding	ENSMUST00000016640
ENSMUSG00000016498	2.47009	-0.000100957	0.0151423	0.595247	1	19	Pdcd1lg2	protein_coding	ENSMUST00000112576
ENSMUSG00000016503	830.582	-0.000118956	0.0028977	0.313357	1	5	Gtf3a	protein_coding	ENSMUST00000146511,ENSMUST00000133682,ENSMUST00000133296,ENSMUST00000132102
ENSMUSG00000016510	700.026	-4.99188e-05	0.00286715	0.605708	1	5	Mtif3	protein_coding	ENSMUST00000066675,ENSMUST00000016654,ENSMUST00000140526,ENSMUST00000125217,ENSMUST00000110566,ENSMUST00000110564
ENSMUSG00000016520	221.055	-2.20775e-05	0.00351953	0.792013	1	5	Lnx2	protein_coding	ENSMUST00000016664,ENSMUST00000123092
ENSMUSG00000016524	0.316556	-0.000120312	0.0241897	0.446758	1	1	Il19	protein_coding	ENSMUST00000112465,ENSMUST00000187410,ENSMUST00000016668,ENSMUST00000187916
ENSMUSG00000016526	477.436	-0.000107052	0.00584784	0.365247	1	1	Dyrk3	protein_coding	ENSMUST00000189756,ENSMUST00000016670
ENSMUSG00000016528	1339.32	-0.000168328	0.00474857	0.15146	1	1	Mapkapk2	protein_coding	ENSMUST00000016672,ENSMUST00000188459
ENSMUSG00000016529	0.187891	-4.48304e-05	0.0248947	0.747921	1	1	Il10	protein_coding	ENSMUST00000016673
ENSMUSG00000016534	2847.14	0.000313804	0.00564616	0.0494272	1	X	Lamp2	protein_coding	ENSMUST00000144663,ENSMUST00000074913,ENSMUST00000016678,ENSMUST00000061755,ENSMUST00000136817
ENSMUSG00000016541	9600.69	4.6103e-05	0.00287463	0.628194	1	15	Atxn10	protein_coding	ENSMUST00000163242
ENSMUSG00000016552	990.916	-7.68978e-05	0.00304728	0.429521	1	15	Foxred2	protein_coding	ENSMUST00000129045,ENSMUST00000140096,ENSMUST00000016696,ENSMUST00000117725
ENSMUSG00000016554	2706.79	-5.41268e-05	0.00270007	0.651787	1	15	Eif3d	protein_coding	ENSMUST00000100484
ENSMUSG00000016559	5751.02	0.000131725	0.00280915	0.309569	1	11	H3f3b	protein_coding	ENSMUST00000106454,ENSMUST00000139623,ENSMUST00000016703,ENSMUST00000139378
ENSMUSG00000016619	1663.96	-3.71385e-05	0.00286391	0.691563	1	15	Nup50	protein_coding	ENSMUST00000165443
ENSMUSG00000016624	755.665	-0.000224551	0.0110524	0.278852	1	15	Phf21b	protein_coding	ENSMUST00000016768,ENSMUST00000160389,ENSMUST00000159939,ENSMUST00000162044,ENSMUST00000162996,ENSMUST00000159502
ENSMUSG00000016637	626.074	-2.29345e-05	0.0028035	0.810051	1	15	Ift27	protein_coding	ENSMUST00000016781
ENSMUSG00000016664	2851.87	1.72853e-05	0.00284445	0.849782	1	15	Pacsin2	protein_coding	ENSMUST00000165095,ENSMUST00000171436,ENSMUST00000056177
ENSMUSG00000016756	7.15986	-0.000154329	0.0121059	0.469138	1	13	Cmah	protein_coding	ENSMUST00000050859,ENSMUST00000167746,ENSMUST00000110391,ENSMUST00000131691,ENSMUST00000144621,ENSMUST00000142882
ENSMUSG00000016757	726.112	-0.000255468	0.00496822	0.071758	1	15	Ttll12	protein_coding	ENSMUST00000016901,ENSMUST00000136066,ENSMUST00000134334
ENSMUSG00000016758	1.92497	4.62885e-05	0.0139815	0.808216	1	15	Bik	protein_coding	ENSMUST00000016902
ENSMUSG00000016763	2862.99	-0.000320735	0.0099439	0.104443	1	15	Scube1	protein_coding	ENSMUST00000171496,ENSMUST00000076060,ENSMUST00000144773,ENSMUST00000016907,ENSMUST00000043634
ENSMUSG00000016831	3203.31	2.68891e-05	0.00266145	0.83384	1	14	Tox4	protein_coding	ENSMUST00000022766,ENSMUST00000172655,ENSMUST00000152493,ENSMUST00000173361,ENSMUST00000137753
ENSMUSG00000016833	306.458	2.40091e-05	0.00329707	0.771918	1	5	Mrps18c	protein_coding	ENSMUST00000143477,ENSMUST00000016977,ENSMUST00000112898,ENSMUST00000140296,ENSMUST00000198453,ENSMUST00000112901
ENSMUSG00000016918	443.312	-2.0522e-05	0.00397895	0.817838	1	1	Sulf1	protein_coding	ENSMUST00000177608,ENSMUST00000180062,ENSMUST00000186051,ENSMUST00000185780,ENSMUST00000189541,ENSMUST00000187376,ENSMUST00000186405,ENSMUST00000088585,ENSMUST00000189447,ENSMUST00000186674
ENSMUSG00000016921	6015.97	-0.000148632	0.00330034	0.198546	1	2	Srsf6	protein_coding	ENSMUST00000126163,ENSMUST00000017065,ENSMUST00000193611,ENSMUST00000130411
ENSMUSG00000016933	4657.44	-0.00010432	0.00347233	0.294734	1	2	Plcg1	protein_coding	ENSMUST00000173061,ENSMUST00000147254,ENSMUST00000017077,ENSMUST00000173791,ENSMUST00000151590,ENSMUST00000173335,ENSMUST00000174885,ENSMUST00000129568,ENSMUST00000124652,ENSMUST00000103115,ENSMUST00000143997,ENSMUST00000109462
ENSMUSG00000016940	2768.89	8.02691e-06	0.00268528	0.944581	1	11	Kctd2	protein_coding	ENSMUST00000103035,ENSMUST00000143775,ENSMUST00000143856,ENSMUST00000123345,ENSMUST00000106533
ENSMUSG00000016942	8.54799	-0.000367931	0.0192729	0.161367	1	15	Tmprss6	protein_coding	ENSMUST00000017086
ENSMUSG00000016946	844.966	-4.68753e-05	0.00292159	0.614144	1	17	Kctd5	protein_coding	ENSMUST00000017090,ENSMUST00000127755
ENSMUSG00000016982	0.53637	-3.80828e-05	0.0199101	0.798939	1	13	Pom121l2	protein_coding	ENSMUST00000017126,ENSMUST00000117882
ENSMUSG00000016984	414.167	1.83147e-05	0.00283298	0.842584	1	11	Etaa1	protein_coding	ENSMUST00000076661
ENSMUSG00000016995	444.757	-8.32959e-05	0.00374533	0.372656	1	2	Matn4	protein_coding	ENSMUST00000154940,ENSMUST00000103103,ENSMUST00000109359,ENSMUST00000109358,ENSMUST00000103104
ENSMUSG00000017002	15.5075	-0.000196363	0.0122379	0.372121	1	2	Slpi	protein_coding	ENSMUST00000165980,ENSMUST00000109367,ENSMUST00000167427
ENSMUSG00000017007	41.0201	6.38456e-05	0.00581809	0.593397	1	2	Rbpjl	protein_coding	ENSMUST00000017151,ENSMUST00000109356,ENSMUST00000137427
ENSMUSG00000017009	2324.56	-7.74179e-05	0.00545877	0.490217	1	2	Sdc4	protein_coding	ENSMUST00000017153,ENSMUST00000142909
ENSMUSG00000017057	200.236	-3.11617e-05	0.00329539	0.709315	1	X	Il13ra1	protein_coding	ENSMUST00000033418
ENSMUSG00000017119	8318.05	0.000414237	0.00425075	0.0288058	1	11	Nbr1	protein_coding	ENSMUST00000146452,ENSMUST00000149170,ENSMUST00000141170,ENSMUST00000136185,ENSMUST00000127871,ENSMUST00000149019,ENSMUST00000103098,ENSMUST00000103099,ENSMUST00000148805,ENSMUST00000123558,ENSMUST00000172744,ENSMUST00000144517,ENSMUST00000071537,ENSMUST00000107212,ENSMUST00000107213,ENSMUST00000127421,ENSMUST00000184092,ENSMUST00000107218,ENSMUST00000174013,ENSMUST00000147239,ENSMUST00000107208
ENSMUSG00000017132	4124.17	-3.85732e-05	0.00282245	0.690751	1	11	Cyth1	protein_coding	ENSMUST00000106305,ENSMUST00000106302,ENSMUST00000151165,ENSMUST00000141243,ENSMUST00000100181,ENSMUST00000131115,ENSMUST00000017276
ENSMUSG00000017144	762.211	1.15216e-05	0.00385221	0.894938	1	2	Rnd3	protein_coding	ENSMUST00000154545,ENSMUST00000017288,ENSMUST00000140864
ENSMUSG00000017146	67.4555	-7.95521e-05	0.00510118	0.454244	1	11	Brca1	protein_coding	ENSMUST00000142086,ENSMUST00000188168,ENSMUST00000191198,ENSMUST00000017290,ENSMUST00000156843,ENSMUST00000190862,ENSMUST00000131460
ENSMUSG00000017165	0.707412	5.87731e-06	0.0160861	0.971783	1	11	Gast	protein_coding	ENSMUST00000017309
ENSMUSG00000017167	11396.5	0.000258661	0.00410698	0.0717878	1	11	Cntnap1	protein_coding	ENSMUST00000138942,ENSMUST00000103109
ENSMUSG00000017176	1506.59	-6.3843e-05	0.00268186	0.61987	1	11	Nt5c3b	protein_coding	ENSMUST00000130666,ENSMUST00000092688,ENSMUST00000092689,ENSMUST00000107397,ENSMUST00000135557,ENSMUST00000107399,ENSMUST00000107398,ENSMUST00000154692,ENSMUST00000140034,ENSMUST00000140381,ENSMUST00000155025
ENSMUSG00000017188	1978.03	4.23141e-05	0.00273178	0.698766	1	11	Coa3	protein_coding	ENSMUST00000017332,ENSMUST00000168089
ENSMUSG00000017195	1.63998	5.98981e-06	0.0153166	0.972517	1	11	Zpbp2	protein_coding	ENSMUST00000081033,ENSMUST00000126236,ENSMUST00000017339,ENSMUST00000107509,ENSMUST00000107513,ENSMUST00000107511
ENSMUSG00000017204	2.95983	-8.0978e-05	0.0130099	0.688318	1	11	Gsdma	protein_coding	ENSMUST00000017348
ENSMUSG00000017210	5700.34	-5.06371e-05	0.00269437	0.67446	1	11	Med24	protein_coding	ENSMUST00000138750,ENSMUST00000139849,ENSMUST00000144720,ENSMUST00000137328,ENSMUST00000017354,ENSMUST00000124371,ENSMUST00000126565,ENSMUST00000125064,ENSMUST00000141566,ENSMUST00000144048,ENSMUST00000100500,ENSMUST00000156378
ENSMUSG00000017211	0.675251	-2.35133e-05	0.0206074	0.872755	1	11	Gsdma2	protein_coding	ENSMUST00000131549,ENSMUST00000127692,ENSMUST00000138686,ENSMUST00000017355,ENSMUST00000129186,ENSMUST00000093938,ENSMUST00000136111
ENSMUSG00000017221	4808.06	-4.71379e-05	0.00268774	0.698427	1	11	Psmd3	protein_coding	ENSMUST00000152102,ENSMUST00000149489,ENSMUST00000017365,ENSMUST00000142790,ENSMUST00000123676
ENSMUSG00000017264	2028.97	-4.12464e-05	0.0027237	0.709351	1	4	Exosc10	protein_coding	ENSMUST00000173892,ENSMUST00000173154,ENSMUST00000097781,ENSMUST00000173767,ENSMUST00000150723,ENSMUST00000126897,ENSMUST00000076022,ENSMUST00000017408
ENSMUSG00000017286	1960.76	2.84777e-05	0.00293301	0.747331	1	11	Glod4	protein_coding	ENSMUST00000164022,ENSMUST00000169532,ENSMUST00000017430,ENSMUST00000167883,ENSMUST00000169701,ENSMUST00000168055,ENSMUST00000170710,ENSMUST00000170590,ENSMUST00000170017
ENSMUSG00000017288	2570.52	6.85861e-05	0.00267537	0.605262	1	11	Vps53	protein_coding	ENSMUST00000167114,ENSMUST00000141773,ENSMUST00000170143,ENSMUST00000108419,ENSMUST00000166084,ENSMUST00000143459,ENSMUST00000169734,ENSMUST00000129256,ENSMUST00000140886,ENSMUST00000170730,ENSMUST00000056601,ENSMUST00000143163,ENSMUST00000163878,ENSMUST00000166436,ENSMUST00000094015,ENSMUST00000166752
ENSMUSG00000017291	7262.58	7.08995e-05	0.00279547	0.515965	1	11	Taok1	protein_coding	ENSMUST00000058496,ENSMUST00000017435
ENSMUSG00000017299	915.501	9.05296e-05	0.00288583	0.404568	1	2	Dnttip1	protein_coding	ENSMUST00000109326,ENSMUST00000109327,ENSMUST00000135458,ENSMUST00000017443
ENSMUSG00000017300	16.7125	0.000177339	0.0121907	0.413907	1	2	Tnnc2	protein_coding	ENSMUST00000155443,ENSMUST00000103095
ENSMUSG00000017307	378.356	-6.11832e-05	0.00325572	0.493642	1	2	Acot8	protein_coding	ENSMUST00000017451,ENSMUST00000133053,ENSMUST00000136767,ENSMUST00000103094,ENSMUST00000134611
ENSMUSG00000017309	2.55846	3.01685e-05	0.0144067	0.870419	1	11	Cd300lg	protein_coding	ENSMUST00000107164,ENSMUST00000017453,ENSMUST00000123895,ENSMUST00000107163
ENSMUSG00000017310	0.131298	-4.6033e-05	0.024918	0.741595	1	2	Spint4	protein_coding	ENSMUST00000017454
ENSMUSG00000017311	0.242507	3.33697e-05	0.0224272	0.817011	1	11	Pyy	protein_coding	ENSMUST00000177304,ENSMUST00000177149,ENSMUST00000017455,ENSMUST00000127381
ENSMUSG00000017314	8436.01	-0.000113273	0.00273931	0.391055	1	11	Mpp2	protein_coding	ENSMUST00000017458,ENSMUST00000147126,ENSMUST00000132687,ENSMUST00000130903,ENSMUST00000100398,ENSMUST00000127522
ENSMUSG00000017316	0.117863	-2.11398e-05	0.0245158	0.878274	1	11	Ppy	protein_coding	ENSMUST00000170554,ENSMUST00000017460
ENSMUSG00000017344	2744.57	-5.89655e-05	0.003626	0.504425	1	11	Vtn	protein_coding	ENSMUST00000146997,ENSMUST00000017488,ENSMUST00000153628,ENSMUST00000128479
ENSMUSG00000017376	5854.3	2.40002e-05	0.00323303	0.772156	1	11	Nlk	protein_coding	ENSMUST00000165271,ENSMUST00000170394,ENSMUST00000142739,ENSMUST00000165475
ENSMUSG00000017386	417.884	0.000181122	0.00427838	0.13121	1	11	Traf4	protein_coding	ENSMUST00000148218,ENSMUST00000017530,ENSMUST00000149437
ENSMUSG00000017390	37075.5	-0.000264928	0.00350432	0.0786816	1	11	Aldoc	protein_coding	ENSMUST00000128032,ENSMUST00000017534,ENSMUST00000102478,ENSMUST00000124090,ENSMUST00000156039,ENSMUST00000148689
ENSMUSG00000017400	4846.88	6.08519e-05	0.00443386	0.526919	1	11	Stac2	protein_coding	ENSMUST00000017544,ENSMUST00000131519
ENSMUSG00000017404	3575.48	-0.000146041	0.00289589	0.253503	1	11	Rpl19	protein_coding	ENSMUST00000134435,ENSMUST00000092425,ENSMUST00000017548
ENSMUSG00000017405	140.227	2.52922e-05	0.00349475	0.762595	1	11	Nek8	protein_coding	ENSMUST00000131015,ENSMUST00000152611,ENSMUST00000125528,ENSMUST00000141444,ENSMUST00000147798,ENSMUST00000142812,ENSMUST00000148154,ENSMUST00000017549
ENSMUSG00000017412	10691.8	0.00167302	0.0224387	0.00928549	1	2	Cacnb4	protein_coding	ENSMUST00000178799,ENSMUST00000078324,ENSMUST00000102761,ENSMUST00000102760,ENSMUST00000132322,ENSMUST00000148837
ENSMUSG00000017417	1667.86	0.000847635	0.0178822	0.0341141	1	11	Plxdc1	protein_coding	ENSMUST00000141708,ENSMUST00000017561,ENSMUST00000107564,ENSMUST00000107565
ENSMUSG00000017418	1194.28	0.000334501	0.0101349	0.098069	1	2	Arl5b	protein_coding	ENSMUST00000129509,ENSMUST00000193883,ENSMUST00000128682,ENSMUST00000069870,ENSMUST00000017562,ENSMUST00000193836,ENSMUST00000192653
ENSMUSG00000017421	5472.23	3.73699e-05	0.00287068	0.688609	1	11	Zfp207	protein_coding	ENSMUST00000123726,ENSMUST00000053740,ENSMUST00000178665,ENSMUST00000188489,ENSMUST00000165565,ENSMUST00000153824,ENSMUST00000108216,ENSMUST00000017567
ENSMUSG00000017428	2365.42	1.38362e-05	0.00273807	0.892839	1	11	Psmd11	protein_coding	ENSMUST00000173060,ENSMUST00000173797,ENSMUST00000147898,ENSMUST00000148895,ENSMUST00000174743,ENSMUST00000129500,ENSMUST00000125591,ENSMUST00000173565,ENSMUST00000173938,ENSMUST00000017572,ENSMUST00000172773,ENSMUST00000172641,ENSMUST00000173186,ENSMUST00000172847,ENSMUST00000172615
ENSMUSG00000017446	181.505	0.000125809	0.0051515	0.256272	1	11	C1qtnf1	protein_coding	ENSMUST00000133558,ENSMUST00000124861,ENSMUST00000106286,ENSMUST00000017590
ENSMUSG00000017453	50.9504	2.39999e-05	0.00510828	0.82508	1	11	Pipox	protein_coding	ENSMUST00000151383,ENSMUST00000155401,ENSMUST00000017597
ENSMUSG00000017466	13078.4	-1.22789e-05	0.00361452	0.88417	1	11	Timp2	protein_coding	ENSMUST00000017610,ENSMUST00000155707
ENSMUSG00000017478	1929.28	-0.000168725	0.00371739	0.152025	1	8	Zc3h18	protein_coding	ENSMUST00000177049,ENSMUST00000093073,ENSMUST00000017622,ENSMUST00000176699,ENSMUST00000176629,ENSMUST00000175819,ENSMUST00000175798,ENSMUST00000177386,ENSMUST00000177195,ENSMUST00000177123
ENSMUSG00000017485	5189.8	6.34722e-05	0.0028885	0.523323	1	14	Top2b	protein_coding	ENSMUST00000017629,ENSMUST00000161693,ENSMUST00000159302,ENSMUST00000159987,ENSMUST00000163032,ENSMUST00000160501
ENSMUSG00000017491	285.717	-5.33897e-05	0.0036059	0.541148	1	14	Rarb	protein_coding	ENSMUST00000063750
ENSMUSG00000017493	3439.35	-2.10199e-05	0.00401176	0.814488	1	11	Igfbp4	protein_coding	ENSMUST00000177105,ENSMUST00000017637,ENSMUST00000123946,ENSMUST00000130530,ENSMUST00000177092,ENSMUST00000140772
ENSMUSG00000017499	26.881	-0.000140564	0.00794811	0.362776	1	11	Cdc6	protein_coding	ENSMUST00000133779,ENSMUST00000135862,ENSMUST00000093937,ENSMUST00000092706
ENSMUSG00000017548	1634.7	6.84789e-07	0.00270393	0.995008	1	11	Suz12	protein_coding	ENSMUST00000163272,ENSMUST00000126091,ENSMUST00000144188,ENSMUST00000132312,ENSMUST00000017692,ENSMUST00000148140
ENSMUSG00000017550	279.102	3.79827e-05	0.00334554	0.652971	1	11	Atad5	protein_coding	ENSMUST00000154168,ENSMUST00000151815,ENSMUST00000017694,ENSMUST00000108239
ENSMUSG00000017561	510.115	2.33956e-05	0.00298446	0.785352	1	11	Crlf3	protein_coding	ENSMUST00000103233,ENSMUST00000179855,ENSMUST00000178893,ENSMUST00000178280,ENSMUST00000147164,ENSMUST00000092858,ENSMUST00000177825,ENSMUST00000061283
ENSMUSG00000017588	0.377328	-9.86552e-05	0.0233285	0.521682	1	11	Krt27	protein_coding	ENSMUST00000017732
ENSMUSG00000017607	22.4467	0.000259174	0.0133349	0.277235	1	11	Tns4	protein_coding	ENSMUST00000017751,ENSMUST00000123303,ENSMUST00000107465,ENSMUST00000153351
ENSMUSG00000017615	2424.99	-9.98243e-05	0.00271768	0.447127	1	11	Tnfaip1	protein_coding	ENSMUST00000017759,ENSMUST00000108277
ENSMUSG00000017631	25493.8	6.27161e-06	0.00266461	0.959734	1	11	Abr	protein_coding	ENSMUST00000108408,ENSMUST00000137261,ENSMUST00000065028,ENSMUST00000131059,ENSMUST00000151526,ENSMUST00000108407,ENSMUST00000130364,ENSMUST00000141442,ENSMUST00000072740,ENSMUST00000155035,ENSMUST00000176024,ENSMUST00000176179,ENSMUST00000094012
ENSMUSG00000017639	17309.5	9.95563e-05	0.00287284	0.376732	1	11	Rab11fip4	protein_coding	ENSMUST00000017783,ENSMUST00000155381
ENSMUSG00000017652	10.7432	-0.000127582	0.00979535	0.495276	1	2	Cd40	protein_coding	ENSMUST00000153105,ENSMUST00000073707,ENSMUST00000017799,ENSMUST00000140951,ENSMUST00000154443,ENSMUST00000081310,ENSMUST00000184221
ENSMUSG00000017664	1951.93	-0.000111832	0.00282466	0.354646	1	2	Slc35c2	protein_coding	ENSMUST00000129210,ENSMUST00000129336,ENSMUST00000156134,ENSMUST00000131409,ENSMUST00000017808,ENSMUST00000147247,ENSMUST00000145301,ENSMUST00000132270,ENSMUST00000109299,ENSMUST00000125550,ENSMUST00000109300,ENSMUST00000130393,ENSMUST00000154608,ENSMUST00000155289,ENSMUST00000133961,ENSMUST00000109298
ENSMUSG00000017667	1319.74	-0.000143706	0.00343081	0.200338	1	2	Zfp334	protein_coding	ENSMUST00000103084
ENSMUSG00000017670	7852.92	-7.81555e-05	0.00321578	0.407618	1	2	Elmo2	protein_coding	ENSMUST00000133205,ENSMUST00000103091,ENSMUST00000127496,ENSMUST00000103088,ENSMUST00000128690,ENSMUST00000071699,ENSMUST00000148643,ENSMUST00000137188,ENSMUST00000094329,ENSMUST00000149844,ENSMUST00000126318,ENSMUST00000074046
ENSMUSG00000017677	5307.82	1.80306e-05	0.00307317	0.829003	1	11	Wsb1	protein_coding	ENSMUST00000150416,ENSMUST00000017821,ENSMUST00000131848,ENSMUST00000131818,ENSMUST00000145772,ENSMUST00000137890,ENSMUST00000153585
ENSMUSG00000017679	3693.41	2.68192e-05	0.00282572	0.775747	1	2	Ttpal	protein_coding	ENSMUST00000109408,ENSMUST00000132904,ENSMUST00000109405,ENSMUST00000171696,ENSMUST00000144729,ENSMUST00000152135,ENSMUST00000156839
ENSMUSG00000017686	3299.87	0.000177333	0.00288891	0.204224	1	11	Rhot1	protein_coding	ENSMUST00000134894,ENSMUST00000135947,ENSMUST00000017831,ENSMUST00000154362,ENSMUST00000055056,ENSMUST00000151518,ENSMUST00000134148,ENSMUST00000077451,ENSMUST00000092857
ENSMUSG00000017688	0.762082	0.000126925	0.0189616	0.45666	1	3	Hnf4g	protein_coding	ENSMUST00000108393,ENSMUST00000108394
ENSMUSG00000017692	817.401	-0.000112503	0.00599157	0.350823	1	11	Rhbdl3	protein_coding	ENSMUST00000017836,ENSMUST00000157016,ENSMUST00000138846
ENSMUSG00000017697	22.3444	-0.000192931	0.0125129	0.383954	1	2	Ada	protein_coding	ENSMUST00000017841,ENSMUST00000156939
ENSMUSG00000017707	12205.7	0.000204805	0.00321687	0.132544	1	2	Serinc3	protein_coding	ENSMUST00000017851,ENSMUST00000129854
ENSMUSG00000017713	185.764	1.2904e-05	0.00329447	0.875035	1	11	Tha1	protein_coding	ENSMUST00000138354,ENSMUST00000153989,ENSMUST00000033230
ENSMUSG00000017715	3221.14	-5.91866e-05	0.00273165	0.60461	1	11	Pgs1	protein_coding	ENSMUST00000132676,ENSMUST00000100185,ENSMUST00000155507,ENSMUST00000017859
ENSMUSG00000017716	40.7331	-0.000348525	0.0128764	0.152814	1	11	Birc5	protein_coding	ENSMUST00000081387,ENSMUST00000093906
ENSMUSG00000017718	29.016	-0.000288225	0.0117407	0.192671	1	11	Afmid	protein_coding	ENSMUST00000131268,ENSMUST00000153850,ENSMUST00000139945,ENSMUST00000148016,ENSMUST00000149668,ENSMUST00000073388
ENSMUSG00000017720	0.303417	2.55637e-06	0.0217618	0.985825	1	2	Trp53tg5	protein_coding	ENSMUST00000017864
ENSMUSG00000017721	2593.02	-2.65272e-05	0.00274626	0.797136	1	2	Pigt	protein_coding	ENSMUST00000117066,ENSMUST00000103101,ENSMUST00000152522,ENSMUST00000131976,ENSMUST00000138038
ENSMUSG00000017723	6.98358	-0.000137929	0.0111747	0.499502	1	2	Wfdc2	protein_coding	ENSMUST00000109344,ENSMUST00000146270,ENSMUST00000125051,ENSMUST00000017867,ENSMUST00000109345
ENSMUSG00000017724	457.171	-0.00011416	0.0051357	0.295077	1	11	Etv4	protein_coding	ENSMUST00000132040,ENSMUST00000107176,ENSMUST00000154512,ENSMUST00000129995,ENSMUST00000149099,ENSMUST00000131862,ENSMUST00000017868,ENSMUST00000131117,ENSMUST00000129160,ENSMUST00000140970,ENSMUST00000164750,ENSMUST00000137179
ENSMUSG00000017734	2539.24	-1.5702e-05	0.00320338	0.848602	1	2	Dbndd2	protein_coding	ENSMUST00000143690,ENSMUST00000109350,ENSMUST00000109349,ENSMUST00000017878,ENSMUST00000069385,ENSMUST00000149287
ENSMUSG00000017737	71.8618	-2.52803e-05	0.00506866	0.814576	1	2	Mmp9	protein_coding	ENSMUST00000144917,ENSMUST00000134382,ENSMUST00000137626,ENSMUST00000017881
ENSMUSG00000017740	29527.6	1.05307e-05	0.00279895	0.911108	1	2	Slc12a5	protein_coding	ENSMUST00000202479,ENSMUST00000208579,ENSMUST00000125867,ENSMUST00000202223,ENSMUST00000124372,ENSMUST00000137302,ENSMUST00000202623,ENSMUST00000135918,ENSMUST00000099092,ENSMUST00000202136
ENSMUSG00000017747	296.525	-3.34843e-06	0.00295564	0.968588	1	11	Ghdc	protein_coding	ENSMUST00000017891,ENSMUST00000147682,ENSMUST00000139341
ENSMUSG00000017754	1117.79	-0.000160422	0.0070375	0.246732	1	2	Pltp	protein_coding	ENSMUST00000128110,ENSMUST00000148912,ENSMUST00000142603,ENSMUST00000156255,ENSMUST00000109317,ENSMUST00000109316,ENSMUST00000059954
ENSMUSG00000017756	190.091	-4.48184e-05	0.00469341	0.654715	1	13	Slc12a7	protein_coding	ENSMUST00000017900
ENSMUSG00000017760	4072.75	0.000109997	0.00267637	0.454281	1	2	Ctsa	protein_coding	ENSMUST00000103092,ENSMUST00000103093,ENSMUST00000017904,ENSMUST00000152721,ENSMUST00000151493,ENSMUST00000147883,ENSMUST00000130959,ENSMUST00000127650,ENSMUST00000155061,ENSMUST00000146525,ENSMUST00000144580,ENSMUST00000133077,ENSMUST00000140213,ENSMUST00000133502,ENSMUST00000143780,ENSMUST00000143293,ENSMUST00000128596
ENSMUSG00000017764	965.479	-7.38569e-05	0.0027823	0.508205	1	2	Zswim1	protein_coding	ENSMUST00000132282,ENSMUST00000017908
ENSMUSG00000017765	849.044	-5.34427e-05	0.00290219	0.576568	1	8	Slc12a4	protein_coding	ENSMUST00000141326,ENSMUST00000034370,ENSMUST00000143381,ENSMUST00000116429,ENSMUST00000132231
ENSMUSG00000017767	3.08374	-0.000155963	0.0152299	0.448687	1	2	Spata25	protein_coding	ENSMUST00000017911,ENSMUST00000141411
ENSMUSG00000017774	889.564	-7.20037e-05	0.00329274	0.432895	1	11	Myo1c	protein_coding	ENSMUST00000108431,ENSMUST00000136935,ENSMUST00000102505,ENSMUST00000102504,ENSMUST00000151174,ENSMUST00000123064,ENSMUST00000069057,ENSMUST00000148659,ENSMUST00000146419,ENSMUST00000155027
ENSMUSG00000017776	6213.3	0.000110194	0.00280456	0.367048	1	11	Crk	protein_coding	ENSMUST00000017920,ENSMUST00000108426,ENSMUST00000108425,ENSMUST00000093115,ENSMUST00000147718
ENSMUSG00000017778	2273.39	-6.25942e-05	0.00281013	0.550877	1	13	Cox7c	protein_coding	ENSMUST00000078764,ENSMUST00000017922,ENSMUST00000132233,ENSMUST00000131011
ENSMUSG00000017781	14975.2	0.000104031	0.00284058	0.372354	1	11	Pitpna	protein_coding	ENSMUST00000102509,ENSMUST00000143219,ENSMUST00000179521,ENSMUST00000140841,ENSMUST00000179445,ENSMUST00000153768
ENSMUSG00000017801	1262.52	-5.97775e-05	0.00274885	0.591969	1	11	Mlx	protein_coding	ENSMUST00000145187,ENSMUST00000149597,ENSMUST00000107302,ENSMUST00000107303,ENSMUST00000143344,ENSMUST00000149411,ENSMUST00000017945
ENSMUSG00000017802	3120.62	-2.08122e-05	0.00267723	0.862128	1	11	Fam134c	protein_coding	ENSMUST00000017946,ENSMUST00000147201,ENSMUST00000154513,ENSMUST00000107295,ENSMUST00000142733
ENSMUSG00000017817	30.9379	-0.0124281	0.0942877	0.00187771	1	2	Jph2	protein_coding	ENSMUST00000109425,ENSMUST00000017961
ENSMUSG00000017830	58.4541	-0.000241517	0.00882914	0.159623	1	11	Dhx58	protein_coding	ENSMUST00000149869,ENSMUST00000150656,ENSMUST00000126167,ENSMUST00000017974,ENSMUST00000132930,ENSMUST00000140543
ENSMUSG00000017831	3274.69	0.000225291	0.00406465	0.091832	1	17	Rab5a	protein_coding	ENSMUST00000017975
ENSMUSG00000017832	0.377714	3.31584e-05	0.0199662	0.823772	1	11	Hspb9	protein_coding	ENSMUST00000017976,ENSMUST00000169833
ENSMUSG00000017837	380.523	-0.00023558	0.00601784	0.0941969	1	11	Nkiras2	protein_coding	ENSMUST00000142993,ENSMUST00000127547,ENSMUST00000017981,ENSMUST00000155840,ENSMUST00000051947,ENSMUST00000107376
ENSMUSG00000017843	6555.1	3.55836e-07	0.00266046	0.997752	1	12	Ppp2r5c	protein_coding	ENSMUST00000109832,ENSMUST00000084985
ENSMUSG00000017858	1117.75	3.15103e-05	0.00276167	0.757127	1	2	Ift52	protein_coding	ENSMUST00000018002,ENSMUST00000125144,ENSMUST00000152201,ENSMUST00000150396
ENSMUSG00000017861	41.1658	-0.000125198	0.00740346	0.388325	1	2	Mybl2	protein_coding	ENSMUST00000138414,ENSMUST00000137620,ENSMUST00000142729,ENSMUST00000133322,ENSMUST00000018005
ENSMUSG00000017868	61.5741	0.000548769	0.016068	0.0834127	1	2	Sgk2	protein_coding	ENSMUST00000139053,ENSMUST00000018012,ENSMUST00000117123
ENSMUSG00000017897	73.5899	-1.87648e-05	0.00776438	0.905258	1	2	Eya2	protein_coding	ENSMUST00000150638,ENSMUST00000150669,ENSMUST00000063433,ENSMUST00000128696,ENSMUST00000128280,ENSMUST00000088132
ENSMUSG00000017929	2329.45	-3.40456e-05	0.00274591	0.745343	1	2	B4galt5	protein_coding	ENSMUST00000109221,ENSMUST00000155623,ENSMUST00000149698,ENSMUST00000133557
ENSMUSG00000017943	3118.18	3.2345e-06	0.00272297	0.975411	1	2	Gdap1l1	protein_coding	ENSMUST00000137070,ENSMUST00000109421,ENSMUST00000109420,ENSMUST00000018087
ENSMUSG00000017950	0.0661027	-2.11396e-05	0.0245158	0.878275	1	2	Hnf4a	protein_coding	ENSMUST00000131658,ENSMUST00000143911,ENSMUST00000137449,ENSMUST00000018094,ENSMUST00000109411
ENSMUSG00000017969	37.4643	1.31906e-05	0.00864067	0.938598	1	2	Ptgis	protein_coding	ENSMUST00000136271,ENSMUST00000088041,ENSMUST00000018113
ENSMUSG00000017978	3808.69	0.000119123	0.00396874	0.245314	1	6	Cadps2	protein_coding	ENSMUST00000115356,ENSMUST00000069074,ENSMUST00000018122,ENSMUST00000136279,ENSMUST00000115361,ENSMUST00000166458,ENSMUST00000115355,ENSMUST00000115358,ENSMUST00000125350,ENSMUST00000156986,ENSMUST00000152131,ENSMUST00000142913,ENSMUST00000163871
ENSMUSG00000017999	1312.01	-0.000334599	0.0065924	0.0479865	1	2	Ddx27	protein_coding	ENSMUST00000127468,ENSMUST00000150571,ENSMUST00000138969,ENSMUST00000126409,ENSMUST00000018143,ENSMUST00000176066
ENSMUSG00000018001	1783.33	-2.24277e-05	0.00270805	0.838769	1	5	Cyth3	protein_coding	ENSMUST00000116456,ENSMUST00000110727,ENSMUST00000131436,ENSMUST00000198355,ENSMUST00000177281,ENSMUST00000177196
ENSMUSG00000018008	528.075	-5.16394e-05	0.00404803	0.569784	1	15	Cyth4	protein_coding	ENSMUST00000043069
ENSMUSG00000018012	636.888	-6.47468e-05	0.00362913	0.46873	1	11	Rac3	protein_coding	ENSMUST00000142229,ENSMUST00000134322,ENSMUST00000018156
ENSMUSG00000018040	3282.21	-8.92687e-05	0.00295236	0.393932	1	15	Rrp7a	protein_coding	ENSMUST00000167483,ENSMUST00000166766,ENSMUST00000166019,ENSMUST00000167589,ENSMUST00000018184
ENSMUSG00000018042	2585.14	-7.93089e-05	0.00288429	0.449441	1	15	Cyb5r3	protein_coding	ENSMUST00000162178,ENSMUST00000018186,ENSMUST00000162834
ENSMUSG00000018068	1276.42	2.84253e-05	0.00329312	0.732847	1	11	Ints2	protein_coding	ENSMUST00000108039,ENSMUST00000134883,ENSMUST00000136469,ENSMUST00000141756,ENSMUST00000134828,ENSMUST00000132024,ENSMUST00000127745,ENSMUST00000130614,ENSMUST00000146421,ENSMUST00000139285,ENSMUST00000018212
ENSMUSG00000018076	5701.42	-4.47546e-05	0.00300953	0.616469	1	5	Med13l	protein_coding	ENSMUST00000100816,ENSMUST00000201614,ENSMUST00000201010,ENSMUST00000201696,ENSMUST00000202538,ENSMUST00000202787
ENSMUSG00000018102	657.331	-0.000123805	0.00508885	0.259958	1	13	Hist1h2bc	protein_coding	ENSMUST00000018246
ENSMUSG00000018126	87.4644	4.85767e-05	0.00493522	0.641285	1	15	Baiap2l2	protein_coding	ENSMUST00000170955,ENSMUST00000165408,ENSMUST00000170254,ENSMUST00000167970,ENSMUST00000169462
ENSMUSG00000018143	354.455	-7.87447e-05	0.00462787	0.429342	1	5	Mafk	protein_coding	ENSMUST00000151577,ENSMUST00000110836,ENSMUST00000018287
ENSMUSG00000018160	2264.76	-4.88683e-06	0.00275807	0.960578	1	11	Med1	protein_coding	ENSMUST00000135479,ENSMUST00000126483,ENSMUST00000129557,ENSMUST00000147933,ENSMUST00000107545,ENSMUST00000092735,ENSMUST00000018304
ENSMUSG00000018166	501.135	0.000347831	0.0108363	0.10359	1	10	Erbb3	protein_coding	ENSMUST00000082059
ENSMUSG00000018167	1260.57	-0.000119529	0.00339886	0.254218	1	11	Stard3	protein_coding	ENSMUST00000152559,ENSMUST00000154960,ENSMUST00000130323,ENSMUST00000155063,ENSMUST00000148738,ENSMUST00000143243,ENSMUST00000018311
ENSMUSG00000018168	1.5096	-0.000130101	0.0157455	0.499515	1	11	Ikzf3	protein_coding	ENSMUST00000140876,ENSMUST00000152400,ENSMUST00000103141,ENSMUST00000153902
ENSMUSG00000018169	106.611	-7.04096e-05	0.00469039	0.481591	1	15	Mfng	protein_coding	ENSMUST00000136795,ENSMUST00000018313,ENSMUST00000128389,ENSMUST00000123518
ENSMUSG00000018171	3920.34	0.00039962	0.00582808	0.0296928	1	11	Vmp1	protein_coding	ENSMUST00000123590,ENSMUST00000143991,ENSMUST00000139040,ENSMUST00000145846,ENSMUST00000150176,ENSMUST00000153971,ENSMUST00000127267,ENSMUST00000018315
ENSMUSG00000018189	1604.95	7.61796e-05	0.00316662	0.420391	1	1	Uchl5	protein_coding	ENSMUST00000190258,ENSMUST00000185493,ENSMUST00000185539,ENSMUST00000189936,ENSMUST00000191512,ENSMUST00000189433,ENSMUST00000185742,ENSMUST00000018333
ENSMUSG00000018196	3213.98	-8.65004e-05	0.00276456	0.464743	1	1	Glrx2	protein_coding	ENSMUST00000050491,ENSMUST00000126514,ENSMUST00000145969,ENSMUST00000129653,ENSMUST00000188783,ENSMUST00000185367,ENSMUST00000152435,ENSMUST00000185362,ENSMUST00000190211,ENSMUST00000145571,ENSMUST00000111957,ENSMUST00000149103,ENSMUST00000148600
ENSMUSG00000018199	2666.32	0.000286191	0.00616088	0.0637677	1	1	Trove2	protein_coding	ENSMUST00000018343,ENSMUST00000159879
ENSMUSG00000018209	2438.33	8.04517e-06	0.00285793	0.928402	1	2	Stk4	protein_coding	ENSMUST00000137866,ENSMUST00000153319,ENSMUST00000088291,ENSMUST00000018353,ENSMUST00000134078
ENSMUSG00000018211	0.197365	-2.25019e-05	0.0245223	0.870575	1	2	Wfdc15b	protein_coding	ENSMUST00000164567,ENSMUST00000018355,ENSMUST00000109376
ENSMUSG00000018217	959.735	0.000135884	0.00410151	0.204721	1	11	Pmp22	protein_coding	ENSMUST00000108702,ENSMUST00000108701,ENSMUST00000108700,ENSMUST00000140648,ENSMUST00000018361
ENSMUSG00000018238	31.1934	-0.000114009	0.00749676	0.440058	1	11	Gdf9	protein_coding	ENSMUST00000156037,ENSMUST00000145369,ENSMUST00000018382
ENSMUSG00000018239	261.411	8.84176e-06	0.00299563	0.916343	1	11	Zcchc10	protein_coding	ENSMUST00000018383,ENSMUST00000141585
ENSMUSG00000018286	3314.11	-6.95348e-05	0.00270795	0.571252	1	11	Psmb6	protein_coding	ENSMUST00000148535,ENSMUST00000128870,ENSMUST00000145503,ENSMUST00000018430
ENSMUSG00000018287	1610.86	1.45951e-05	0.00278612	0.87923	1	11	Spag7	protein_coding	ENSMUST00000129434,ENSMUST00000137691,ENSMUST00000124691,ENSMUST00000018431
ENSMUSG00000018293	3832.24	-0.000221089	0.00469328	0.0932614	1	11	Pfn1	protein_coding	ENSMUST00000018437,ENSMUST00000178254,ENSMUST00000177669,ENSMUST00000108549
ENSMUSG00000018322	3359.65	-2.54459e-05	0.00278684	0.794238	1	2	Tomm34	protein_coding	ENSMUST00000132602,ENSMUST00000018466,ENSMUST00000109384
ENSMUSG00000018326	27277	9.67195e-06	0.00266831	0.937107	1	2	Ywhab	protein_coding	ENSMUST00000131288,ENSMUST00000018470
ENSMUSG00000018334	3215.13	-6.96932e-05	0.00619962	0.58139	1	11	Ksr1	protein_coding	ENSMUST00000141409,ENSMUST00000129463,ENSMUST00000018478,ENSMUST00000108264,ENSMUST00000208969,ENSMUST00000209031
ENSMUSG00000018339	258.028	-0.000141815	0.00840076	0.38379	1	11	Gpx3	protein_coding	ENSMUST00000082430,ENSMUST00000149324,ENSMUST00000125094
ENSMUSG00000018340	3865.48	6.98005e-05	0.00277005	0.532313	1	11	Anxa6	protein_coding	ENSMUST00000102727,ENSMUST00000148298,ENSMUST00000108883
ENSMUSG00000018341	6.98849	-2.35435e-05	0.0111885	0.904468	1	6	Il12rb2	protein_coding	ENSMUST00000018485,ENSMUST00000117441
ENSMUSG00000018347	654.9	-7.3759e-05	0.00366973	0.418827	1	11	Zkscan6	protein_coding	ENSMUST00000018491,ENSMUST00000071465
ENSMUSG00000018362	513.78	5.89294e-05	0.00389592	0.512591	1	11	Kpna2	protein_coding	ENSMUST00000156495,ENSMUST00000145331,ENSMUST00000018506,ENSMUST00000124541,ENSMUST00000144834,ENSMUST00000140362,ENSMUST00000106768
ENSMUSG00000018363	1522.66	3.64585e-05	0.00270447	0.749037	1	11	Smurf2	protein_coding	ENSMUST00000130688,ENSMUST00000144027,ENSMUST00000103067,ENSMUST00000092517,ENSMUST00000167787,ENSMUST00000139297
ENSMUSG00000018372	619.749	-0.000152156	0.00431617	0.173741	1	11	Cep95	protein_coding	ENSMUST00000131244,ENSMUST00000149279,ENSMUST00000103068,ENSMUST00000130019,ENSMUST00000018516,ENSMUST00000124898,ENSMUST00000133581
ENSMUSG00000018377	1600.65	7.95506e-05	0.00307909	0.413784	1	11	Vezf1	protein_coding	ENSMUST00000143052,ENSMUST00000018521
ENSMUSG00000018378	1235.49	-0.000235645	0.00460643	0.0828427	1	11	Cuedc1	protein_coding	ENSMUST00000142564,ENSMUST00000018522,ENSMUST00000125297,ENSMUST00000132377,ENSMUST00000154812,ENSMUST00000133149,ENSMUST00000131964
ENSMUSG00000018379	8629.74	4.31022e-05	0.0026271	0.787954	1	11	Srsf1	protein_coding	ENSMUST00000139129,ENSMUST00000134824,ENSMUST00000107920,ENSMUST00000132983,ENSMUST00000079866,ENSMUST00000171976,ENSMUST00000172186
ENSMUSG00000018381	186.592	2.99226e-06	0.00317649	0.970821	1	11	Abi3	protein_coding	ENSMUST00000143492,ENSMUST00000059026,ENSMUST00000131049,ENSMUST00000137645
ENSMUSG00000018387	206.013	1.33972e-05	0.00305965	0.872183	1	11	Shroom1	protein_coding	ENSMUST00000155297,ENSMUST00000018531,ENSMUST00000109013,ENSMUST00000146001,ENSMUST00000109010,ENSMUST00000093114
ENSMUSG00000018395	6614.98	0.00012352	0.00325415	0.252932	1	11	Kif3a	protein_coding	ENSMUST00000132653,ENSMUST00000120613,ENSMUST00000057330,ENSMUST00000132496,ENSMUST00000130037,ENSMUST00000140359,ENSMUST00000118353,ENSMUST00000173744
ENSMUSG00000018398	16958.2	2.95024e-05	0.00273883	0.7788	1	11	Sept8	protein_coding	ENSMUST00000108987,ENSMUST00000145927,ENSMUST00000147912,ENSMUST00000120878,ENSMUST00000142800,ENSMUST00000121334,ENSMUST00000117061
ENSMUSG00000018401	4400.43	-6.11964e-05	0.00290263	0.532222	1	11	Mtmr4	protein_coding	ENSMUST00000119628,ENSMUST00000103179,ENSMUST00000134216,ENSMUST00000146871,ENSMUST00000092802,ENSMUST00000123105
ENSMUSG00000018405	574.362	-6.44529e-05	0.00338393	0.47079	1	11	Mrm1	protein_coding	ENSMUST00000144104,ENSMUST00000018549,ENSMUST00000139076
ENSMUSG00000018411	24529.1	0.000108553	0.00269399	0.439944	1	11	Mapt	protein_coding	ENSMUST00000100347,ENSMUST00000138384,ENSMUST00000126820,ENSMUST00000132977,ENSMUST00000144836,ENSMUST00000106992,ENSMUST00000106993,ENSMUST00000146353,ENSMUST00000132245,ENSMUST00000145227,ENSMUST00000106989,ENSMUST00000106988
ENSMUSG00000018412	4303.87	8.20239e-05	0.00264928	0.585878	1	11	Kansl1	protein_coding	ENSMUST00000069188,ENSMUST00000106972,ENSMUST00000134266,ENSMUST00000018556,ENSMUST00000106971,ENSMUST00000106977
ENSMUSG00000018415	3609.47	4.89376e-05	0.00265412	0.721572	1	11	Gid4	protein_coding	ENSMUST00000139477,ENSMUST00000070681
ENSMUSG00000018417	1520.88	-2.7936e-05	0.00376821	0.746587	1	1	Myo1b	protein_coding	ENSMUST00000114541,ENSMUST00000140930,ENSMUST00000140731,ENSMUST00000151525,ENSMUST00000046390,ENSMUST00000135125,ENSMUST00000144694,ENSMUST00000136701,ENSMUST00000126952,ENSMUST00000126657,ENSMUST00000136273,ENSMUST00000114537,ENSMUST00000123299,ENSMUST00000018561,ENSMUST00000145367
ENSMUSG00000018425	1024.92	5.57429e-05	0.00295409	0.553341	1	11	Dhx40	protein_coding	ENSMUST00000018569,ENSMUST00000131798,ENSMUST00000148263,ENSMUST00000136977
ENSMUSG00000018427	2133.7	3.19408e-05	0.0029975	0.713381	1	11	Ypel2	protein_coding	ENSMUST00000018571
ENSMUSG00000018428	1954.8	5.85277e-05	0.00277626	0.585477	1	11	Akap1	protein_coding	ENSMUST00000153787,ENSMUST00000107904,ENSMUST00000107903,ENSMUST00000018572,ENSMUST00000153961,ENSMUST00000143720
ENSMUSG00000018433	1028.31	2.107e-05	0.00268253	0.858082	1	11	Nol11	protein_coding	ENSMUST00000136917,ENSMUST00000106757,ENSMUST00000139168,ENSMUST00000018577,ENSMUST00000122966
ENSMUSG00000018442	1162.04	-0.000164339	0.00380055	0.156533	1	11	Derl2	protein_coding	ENSMUST00000143850,ENSMUST00000018586,ENSMUST00000140712,ENSMUST00000132198,ENSMUST00000131340,ENSMUST00000171041,ENSMUST00000108523
ENSMUSG00000018446	1805.48	-3.649e-06	0.00273471	0.971638	1	11	C1qbp	protein_coding	ENSMUST00000078528,ENSMUST00000179291,ENSMUST00000155371
ENSMUSG00000018449	600.597	-0.000134153	0.00373812	0.210296	1	11	Rpain	protein_coding	ENSMUST00000129531,ENSMUST00000169965,ENSMUST00000167509,ENSMUST00000154430,ENSMUST00000171254,ENSMUST00000146788,ENSMUST00000108529,ENSMUST00000018593,ENSMUST00000151608,ENSMUST00000136665,ENSMUST00000178822,ENSMUST00000129540,ENSMUST00000126815
ENSMUSG00000018451	7949.13	-1.41878e-05	0.00281382	0.879117	1	11	6330403K07Rik	lincRNA	ENSMUST00000156068
ENSMUSG00000018459	805.543	-4.85463e-05	0.00428131	0.604495	1	2	Slc13a3	protein_coding	ENSMUST00000029208,ENSMUST00000109279,ENSMUST00000147107,ENSMUST00000145513,ENSMUST00000143136
ENSMUSG00000018470	2866.83	0.000351233	0.00987948	0.081851	1	11	Kcnab3	protein_coding	ENSMUST00000142328,ENSMUST00000134561,ENSMUST00000018614
ENSMUSG00000018474	29946.6	-0.000262948	0.00523735	0.0688547	1	11	Chd3	protein_coding	ENSMUST00000128981,ENSMUST00000154046,ENSMUST00000108661,ENSMUST00000092971,ENSMUST00000122992,ENSMUST00000151436,ENSMUST00000135909,ENSMUST00000144332,ENSMUST00000146930,ENSMUST00000144701
ENSMUSG00000018476	1451.68	-9.84187e-05	0.00608364	0.421094	1	11	Kdm6b	protein_coding	ENSMUST00000156562,ENSMUST00000094077
ENSMUSG00000018479	3.61887	7.08176e-05	0.013201	0.722628	1	11	1700125H20Rik	protein_coding	ENSMUST00000018623,ENSMUST00000100681
ENSMUSG00000018481	4656.46	0.000483559	0.00670377	0.0207517	1	11	Appbp2	protein_coding	ENSMUST00000018625
ENSMUSG00000018486	18.5577	-3.86095e-05	0.0113617	0.844975	1	11	Wnt9b	protein_coding	ENSMUST00000018630
ENSMUSG00000018500	142.589	7.59294e-05	0.00400187	0.414977	1	11	Adora2b	protein_coding	ENSMUST00000018644
ENSMUSG00000018501	11490.8	7.44426e-05	0.00280524	0.495979	1	11	Ncor1	protein_coding	ENSMUST00000155712,ENSMUST00000131911,ENSMUST00000159224,ENSMUST00000160171,ENSMUST00000161116,ENSMUST00000161699,ENSMUST00000162077,ENSMUST00000161432,ENSMUST00000159315,ENSMUST00000127471,ENSMUST00000018645,ENSMUST00000124027,ENSMUST00000155486,ENSMUST00000101067,ENSMUST00000101066,ENSMUST00000156740,ENSMUST00000101068,ENSMUST00000141447,ENSMUST00000069456,ENSMUST00000161767,ENSMUST00000151498,…
ENSMUSG00000018507	912.644	-7.95233e-05	0.00308661	0.413035	1	11	Trpv2	protein_coding	ENSMUST00000151195,ENSMUST00000102643,ENSMUST00000153486,ENSMUST00000018651,ENSMUST00000130569
ENSMUSG00000018509	806.939	-8.13945e-05	0.0031083	0.402546	1	11	Cenpv	protein_coding	ENSMUST00000135497,ENSMUST00000138772,ENSMUST00000123542,ENSMUST00000156349,ENSMUST00000123181,ENSMUST00000018653
ENSMUSG00000018537	1298.43	-0.000145793	0.00524057	0.205325	1	11	Pcgf2	protein_coding	ENSMUST00000126185,ENSMUST00000103148,ENSMUST00000103149,ENSMUST00000018681,ENSMUST00000179765,ENSMUST00000134003,ENSMUST00000169807
ENSMUSG00000018541	808.06	8.38996e-05	0.00422419	0.38233	1	11	Cwc25	protein_coding	ENSMUST00000124356,ENSMUST00000018685,ENSMUST00000152395,ENSMUST00000107579
ENSMUSG00000018543	7.85594	-9.02105e-05	0.0107228	0.646477	1	11	1700001P01Rik	protein_coding	ENSMUST00000107576
ENSMUSG00000018547	7641.71	2.63048e-05	0.00264233	0.852019	1	11	Pip4k2b	protein_coding	ENSMUST00000144012,ENSMUST00000018691
ENSMUSG00000018548	18538.1	0.000217391	0.00416858	0.0968111	1	11	Trim37	protein_coding	ENSMUST00000041282,ENSMUST00000154138,ENSMUST00000139532,ENSMUST00000152637
ENSMUSG00000018554	215.845	-0.000430055	0.010961	0.0611347	1	11	Ybx2	protein_coding	ENSMUST00000149194,ENSMUST00000130377,ENSMUST00000018698,ENSMUST00000108601,ENSMUST00000148395
ENSMUSG00000018559	2567.64	-0.000126449	0.00309659	0.260769	1	11	Ctdnep1	protein_coding	ENSMUST00000141623,ENSMUST00000108593,ENSMUST00000138246,ENSMUST00000152226,ENSMUST00000131531
ENSMUSG00000018565	2416.96	-5.25543e-05	0.00270691	0.65512	1	11	Elp5	protein_coding	ENSMUST00000142788,ENSMUST00000151766,ENSMUST00000123701,ENSMUST00000143788,ENSMUST00000108594,ENSMUST00000108595,ENSMUST00000143175,ENSMUST00000127437,ENSMUST00000138562,ENSMUST00000147437
ENSMUSG00000018566	40.2895	-4.00538e-05	0.00732573	0.788834	1	11	Slc2a4	protein_coding	ENSMUST00000152487,ENSMUST00000142500,ENSMUST00000141837,ENSMUST00000178809,ENSMUST00000179298,ENSMUST00000178363,ENSMUST00000135437,ENSMUST00000018710
ENSMUSG00000018567	5212.27	-7.44368e-05	0.0028297	0.487068	1	11	Gabarap	protein_coding	ENSMUST00000108592,ENSMUST00000144443,ENSMUST00000139007,ENSMUST00000018711
ENSMUSG00000018569	0.812722	-0.000251731	0.0219605	0.21449	1	11	Cldn7	protein_coding	ENSMUST00000060651,ENSMUST00000108596,ENSMUST00000108597,ENSMUST00000151515,ENSMUST00000018713
ENSMUSG00000018570	13.953	-0.000115816	0.00902002	0.508542	1	11	2810408A11Rik	protein_coding	ENSMUST00000142121,ENSMUST00000100969,ENSMUST00000137122,ENSMUST00000108621,ENSMUST00000128046,ENSMUST00000102580,ENSMUST00000129234,ENSMUST00000144431,ENSMUST00000018714
ENSMUSG00000018572	1749.37	-0.000204968	0.00440139	0.106334	1	11	Phf23	protein_coding	ENSMUST00000141231,ENSMUST00000153684,ENSMUST00000138186,ENSMUST00000146789,ENSMUST00000133485,ENSMUST00000101526,ENSMUST00000018716,ENSMUST00000135814,ENSMUST00000123817
ENSMUSG00000018574	1921.96	-0.000201826	0.00290017	0.171764	1	11	Acadvl	protein_coding	ENSMUST00000156733,ENSMUST00000134516,ENSMUST00000018718,ENSMUST00000146129,ENSMUST00000145478,ENSMUST00000137187,ENSMUST00000102574
ENSMUSG00000018581	25.792	3.07961e-05	0.0121049	0.876667	1	12	Dnah11	protein_coding	ENSMUST00000084806,ENSMUST00000176756,ENSMUST00000175662,ENSMUST00000176239
ENSMUSG00000018583	3042	1.17839e-05	0.00268203	0.919729	1	11	G3bp1	protein_coding	ENSMUST00000018727,ENSMUST00000151790
ENSMUSG00000018585	958.433	-0.000148355	0.00398435	0.180118	1	11	Atox1	protein_coding	ENSMUST00000108857,ENSMUST00000138412
ENSMUSG00000018589	435.533	3.10091e-05	0.00482136	0.763337	1	X	Glra2	protein_coding	ENSMUST00000058787
ENSMUSG00000018593	8114.42	-2.96831e-05	0.00342103	0.722751	1	11	Sparc	protein_coding	ENSMUST00000125787,ENSMUST00000018737,ENSMUST00000141530,ENSMUST00000130642,ENSMUST00000123775,ENSMUST00000108858
ENSMUSG00000018595	2.97546	-0.000211685	0.0153798	0.346227	1	X	Glra4	protein_coding	ENSMUST00000018739,ENSMUST00000154833
ENSMUSG00000018599	654.978	-0.000246892	0.00411235	0.0779288	1	11	Mief2	protein_coding	ENSMUST00000146159,ENSMUST00000018743,ENSMUST00000154890
ENSMUSG00000018604	62.3762	-0.000213292	0.00952776	0.239927	1	5	Tbx3	protein_coding	ENSMUST00000202034,ENSMUST00000145647,ENSMUST00000154680,ENSMUST00000121021,ENSMUST00000018748,ENSMUST00000079719
ENSMUSG00000018634	1322.06	4.18192e-06	0.00364398	0.960537	1	11	Crhr1	protein_coding	ENSMUST00000093925
ENSMUSG00000018648	2471.21	-9.17509e-06	0.00454707	0.925876	1	11	Dusp14	protein_coding	ENSMUST00000164891,ENSMUST00000018792,ENSMUST00000138208,ENSMUST00000100705,ENSMUST00000108101
ENSMUSG00000018651	1324.45	-5.7238e-05	0.00280715	0.580415	1	11	Tada2a	protein_coding	ENSMUST00000156151,ENSMUST00000125566,ENSMUST00000018795,ENSMUST00000134994,ENSMUST00000141852
ENSMUSG00000018654	173.928	-0.000753759	0.0147968	0.0278271	1	11	Ikzf1	protein_coding	ENSMUST00000048122,ENSMUST00000141436,ENSMUST00000126058,ENSMUST00000076700,ENSMUST00000065433,ENSMUST00000018798
ENSMUSG00000018659	1999.43	4.73629e-05	0.00309682	0.590721	1	11	Pnpo	protein_coding	ENSMUST00000107629,ENSMUST00000018803,ENSMUST00000153896
ENSMUSG00000018661	2389.91	-7.31972e-05	0.00282963	0.492683	1	11	Cog1	protein_coding	ENSMUST00000152653,ENSMUST00000018805,ENSMUST00000134418,ENSMUST00000063776,ENSMUST00000148736,ENSMUST00000123085,ENSMUST00000142069,ENSMUST00000137878
ENSMUSG00000018666	1753.75	6.04355e-05	0.002731	0.598668	1	11	Cbx1	protein_coding	ENSMUST00000018810,ENSMUST00000134585,ENSMUST00000093943,ENSMUST00000079702,ENSMUST00000141257
ENSMUSG00000018669	971.252	-3.70452e-05	0.00288641	0.68811	1	11	Cdk5rap3	protein_coding	ENSMUST00000130767,ENSMUST00000134732,ENSMUST00000103152,ENSMUST00000154289,ENSMUST00000127048,ENSMUST00000153305,ENSMUST00000144731,ENSMUST00000130774,ENSMUST00000147573,ENSMUST00000156315,ENSMUST00000149033
ENSMUSG00000018672	178.241	-1.58382e-05	0.00338946	0.847834	1	11	Copz2	protein_coding	ENSMUST00000155696,ENSMUST00000154191,ENSMUST00000145633,ENSMUST00000147710,ENSMUST00000018816
ENSMUSG00000018677	2187.71	-9.34269e-05	0.00295176	0.378817	1	11	Slc25a39	protein_coding	ENSMUST00000123688,ENSMUST00000134669,ENSMUST00000107098,ENSMUST00000147860,ENSMUST00000147160,ENSMUST00000154001,ENSMUST00000153395,ENSMUST00000141535,ENSMUST00000018821,ENSMUST00000142097,ENSMUST00000155104,ENSMUST00000130436,ENSMUST00000128825,ENSMUST00000149777,ENSMUST00000124755
ENSMUSG00000018678	603.567	4.17229e-05	0.00321718	0.625554	1	11	Sp2	protein_coding	ENSMUST00000107623,ENSMUST00000062652,ENSMUST00000107624
ENSMUSG00000018697	521.934	1.45176e-05	0.00276046	0.883701	1	11	Aatf	protein_coding	ENSMUST00000148434,ENSMUST00000141093,ENSMUST00000127042,ENSMUST00000018841
ENSMUSG00000018698	4.51874	0.000718951	0.0301705	0.0447576	1	11	Lhx1	protein_coding	ENSMUST00000184646,ENSMUST00000176503,ENSMUST00000018842,ENSMUST00000092827
ENSMUSG00000018707	32655.4	9.22968e-05	0.00270285	0.484786	1	12	Dync1h1	protein_coding	ENSMUST00000166323,ENSMUST00000166185,ENSMUST00000171535,ENSMUST00000018851,ENSMUST00000107660,ENSMUST00000167395,ENSMUST00000172218,ENSMUST00000170024
ENSMUSG00000018727	1.72665	-0.000138457	0.0155333	0.482868	1	11	Cpsf4l	protein_coding	ENSMUST00000106617,ENSMUST00000173655,ENSMUST00000151396,ENSMUST00000100248,ENSMUST00000018871
ENSMUSG00000018733	312.507	1.8541e-05	0.00290593	0.833121	1	11	Pex12	protein_coding	ENSMUST00000175741,ENSMUST00000176518,ENSMUST00000153487,ENSMUST00000108146,ENSMUST00000136369,ENSMUST00000018877,ENSMUST00000176374
ENSMUSG00000018736	4036.2	4.79099e-05	0.00281916	0.630827	1	11	Ndel1	protein_coding	ENSMUST00000127469,ENSMUST00000101017,ENSMUST00000108672,ENSMUST00000143899,ENSMUST00000018880,ENSMUST00000144300
ENSMUSG00000018740	353.023	5.85549e-05	0.00420559	0.529552	1	11	Slc25a35	protein_coding	ENSMUST00000102606,ENSMUST00000136520,ENSMUST00000018884
ENSMUSG00000018750	8329.45	6.21438e-05	0.00272988	0.590841	1	11	Zbtb4	protein_coding	ENSMUST00000108642,ENSMUST00000108640,ENSMUST00000108639,ENSMUST00000108638,ENSMUST00000153943,ENSMUST00000132528,ENSMUST00000156932
ENSMUSG00000018752	11.6422	2.24756e-05	0.00829015	0.892297	1	11	Tnfsfm13	protein_coding	ENSMUST00000174159,ENSMUST00000180587,ENSMUST00000108649
ENSMUSG00000018761	1256.02	-8.53333e-05	0.00295823	0.408005	1	11	Mpdu1	protein_coding	ENSMUST00000139155,ENSMUST00000155200,ENSMUST00000137288,ENSMUST00000153217,ENSMUST00000018905,ENSMUST00000127118,ENSMUST00000129224,ENSMUST00000125389,ENSMUST00000149764,ENSMUST00000148242
ENSMUSG00000018765	5451.76	-7.38949e-05	0.00270917	0.5512	1	11	Fxr2	protein_coding	ENSMUST00000125989,ENSMUST00000125586,ENSMUST00000139605,ENSMUST00000155513,ENSMUST00000018909,ENSMUST00000132742
ENSMUSG00000018770	7067.47	6.86389e-05	0.00272301	0.564409	1	2	Atp5g3	protein_coding	ENSMUST00000018914,ENSMUST00000131045,ENSMUST00000155474,ENSMUST00000111996,ENSMUST00000142768
ENSMUSG00000018774	397.134	-0.000150342	0.00447194	0.178499	1	11	Cd68	protein_coding	ENSMUST00000108654,ENSMUST00000018918,ENSMUST00000154124
ENSMUSG00000018776	1.14512	-3.01608e-05	0.0185042	0.843486	1	11	Slc35g3	protein_coding	ENSMUST00000102586
ENSMUSG00000018796	2175.04	0.000135012	0.00290041	0.274757	1	8	Acsl1	protein_coding	ENSMUST00000211644,ENSMUST00000210929,ENSMUST00000133161,ENSMUST00000110372,ENSMUST00000110371,ENSMUST00000130563,ENSMUST00000152423,ENSMUST00000135955,ENSMUST00000128746,ENSMUST00000211289,ENSMUST00000034046
ENSMUSG00000018800	3079.47	0.00012412	0.00372237	0.233513	1	11	Abca5	protein_coding	ENSMUST00000043961,ENSMUST00000124714,ENSMUST00000134721,ENSMUST00000148984,ENSMUST00000127318
ENSMUSG00000018809	522.145	3.15571e-05	0.00287365	0.73104	1	11	Smyd4	protein_coding	ENSMUST00000135774,ENSMUST00000145888,ENSMUST00000157055,ENSMUST00000044530
ENSMUSG00000018819	172.63	-7.16709e-05	0.00396541	0.437119	1	7	Lsp1	protein_coding	ENSMUST00000128986,ENSMUST00000156960,ENSMUST00000142408,ENSMUST00000140626,ENSMUST00000126149,ENSMUST00000105966,ENSMUST00000105967,ENSMUST00000018963,ENSMUST00000132956,ENSMUST00000038946,ENSMUST00000105968,ENSMUST00000149521
ENSMUSG00000018820	3852.15	-0.000181694	0.00286302	0.204356	1	19	Zfyve27	protein_coding	ENSMUST00000164455,ENSMUST00000165783,ENSMUST00000170184,ENSMUST00000164460,ENSMUST00000168130,ENSMUST00000099443,ENSMUST00000169536,ENSMUST00000166788
ENSMUSG00000018821	763.169	3.0624e-05	0.00295366	0.727945	1	19	Avpi1	protein_coding	ENSMUST00000018965,ENSMUST00000161873
ENSMUSG00000018822	22.3731	0.00053543	0.0187965	0.112339	1	19	Sfrp5	protein_coding	ENSMUST00000018966
ENSMUSG00000018830	152.293	-7.27548e-05	0.00590405	0.54614	1	16	Myh11	protein_coding	ENSMUST00000090287
ENSMUSG00000018841	701.4	0.000175059	0.00425673	0.138754	1	11	Rad51d	protein_coding	ENSMUST00000100718,ENSMUST00000021033,ENSMUST00000146053,ENSMUST00000135963,ENSMUST00000092844,ENSMUST00000018985
ENSMUSG00000018844	0.70493	-0.000231089	0.0253754	0.225913	1	11	Fndc8	protein_coding	ENSMUST00000018988
ENSMUSG00000018845	24.1418	-0.000364181	0.0139204	0.161406	1	11	Unc45b	protein_coding	ENSMUST00000018989,ENSMUST00000108160,ENSMUST00000142336,ENSMUST00000164945,ENSMUST00000125499
ENSMUSG00000018846	2922.17	0.000513817	0.00747063	0.0197321	1	11	Pank3	protein_coding	ENSMUST00000018990
ENSMUSG00000018848	1694.19	-4.12075e-06	0.0027671	0.966322	1	11	Rars	protein_coding	ENSMUST00000165817,ENSMUST00000143205,ENSMUST00000137815,ENSMUST00000018992,ENSMUST00000166122
ENSMUSG00000018849	4123.64	-0.000213764	0.00411842	0.0999841	1	11	Wwc1	protein_coding	ENSMUST00000131001,ENSMUST00000127086,ENSMUST00000018993
ENSMUSG00000018858	1568.02	7.10947e-05	0.0027766	0.523265	1	11	Ict1	protein_coding	ENSMUST00000135619,ENSMUST00000133192,ENSMUST00000106539,ENSMUST00000128632,ENSMUST00000021079,ENSMUST00000155134,ENSMUST00000122946,ENSMUST00000153983,ENSMUST00000103036,ENSMUST00000134386
ENSMUSG00000018861	576.625	-0.000338524	0.00698431	0.0496417	1	11	Fdxr	protein_coding	ENSMUST00000147500,ENSMUST00000139437,ENSMUST00000155130,ENSMUST00000021078
ENSMUSG00000018862	4.76866	-1.71454e-05	0.0122283	0.930924	1	11	Otop3	protein_coding	ENSMUST00000106543,ENSMUST00000019006
ENSMUSG00000018865	17675.4	1.17078e-06	0.00271373	0.991268	1	15	Sult4a1	protein_coding	ENSMUST00000082365
ENSMUSG00000018868	1.59214	0.000249454	0.0199608	0.231127	1	15	Pnpla5	protein_coding	ENSMUST00000019012
ENSMUSG00000018882	1393.06	-1.73846e-07	0.00270922	0.998717	1	11	Mrpl45	protein_coding	ENSMUST00000019026,ENSMUST00000132168
ENSMUSG00000018893	14.3415	4.53742e-05	0.0115477	0.819162	1	15	Mb	protein_coding	ENSMUST00000166179,ENSMUST00000019037,ENSMUST00000169226
ENSMUSG00000018899	264.515	3.27557e-05	0.00391094	0.710807	1	11	Irf1	protein_coding	ENSMUST00000133291,ENSMUST00000153054,ENSMUST00000019043,ENSMUST00000142221,ENSMUST00000140866,ENSMUST00000138913,ENSMUST00000123376,ENSMUST00000108922,ENSMUST00000108920,ENSMUST00000128336
ENSMUSG00000018900	457.191	-5.6374e-05	0.00304552	0.537292	1	11	Slc22a5	protein_coding	ENSMUST00000019044,ENSMUST00000136307,ENSMUST00000152084
ENSMUSG00000018906	577.863	-0.000951296	0.0191615	0.0299689	1	11	P4ha2	protein_coding	ENSMUST00000126840,ENSMUST00000138477,ENSMUST00000129499,ENSMUST00000125651,ENSMUST00000019050,ENSMUST00000139315,ENSMUST00000142583,ENSMUST00000135596,ENSMUST00000155299,ENSMUST00000125132,ENSMUST00000135653,ENSMUST00000151218,ENSMUST00000141258,ENSMUST00000174616,ENSMUST00000093107
ENSMUSG00000018907	10.0284	-0.000170807	0.015744	0.408249	1	11	Alox12e	protein_coding	ENSMUST00000123752,ENSMUST00000149060,ENSMUST00000139899,ENSMUST00000019051
ENSMUSG00000018909	15845	-3.9863e-05	0.00277749	0.695389	1	7	Arrb1	protein_coding	ENSMUST00000162404,ENSMUST00000161525,ENSMUST00000098266,ENSMUST00000032995,ENSMUST00000162290,ENSMUST00000159642,ENSMUST00000162043,ENSMUST00000161268,ENSMUST00000162933,ENSMUST00000179755
ENSMUSG00000018914	0.0613465	2.48985e-05	0.0245589	0.857013	1	11	Il3	protein_coding	ENSMUST00000019058
ENSMUSG00000018916	0.179622	0	0.0244039	1	1	11	Csf2	protein_coding	ENSMUST00000019060
ENSMUSG00000018919	7.49059	-0.000178981	0.0130114	0.418691	1	11	Tm4sf5	protein_coding	ENSMUST00000141924,ENSMUST00000179986,ENSMUST00000019063
ENSMUSG00000018920	51.7357	-4.58178e-05	0.00501905	0.665235	1	11	Cxcl16	protein_coding	ENSMUST00000126391,ENSMUST00000019064,ENSMUST00000154475
ENSMUSG00000018921	1327.44	6.92194e-06	0.00268391	0.952379	1	11	Pelp1	protein_coding	ENSMUST00000135148,ENSMUST00000019065
ENSMUSG00000018923	316.106	-1.16494e-06	0.00312163	0.988679	1	11	Med11	protein_coding	ENSMUST00000019067,ENSMUST00000151013,ENSMUST00000152348
ENSMUSG00000018924	1.56185	-9.55503e-05	0.015351	0.60858	1	11	Alox15	protein_coding	ENSMUST00000130000,ENSMUST00000019068
ENSMUSG00000018925	0.128033	2.48983e-05	0.0245589	0.857015	1	11	Heatr9	protein_coding	ENSMUST00000019069
ENSMUSG00000018927	61.221	-0.000141795	0.00655994	0.27644	1	11	Ccl6	protein_coding	ENSMUST00000019071,ENSMUST00000150243,ENSMUST00000138145
ENSMUSG00000018930	3.47704	-0.000156791	0.0142867	0.462075	1	11	Ccl4	protein_coding	ENSMUST00000019074
ENSMUSG00000018931	619.023	-1.29083e-05	0.00298667	0.878826	1	11	Natd1	protein_coding	ENSMUST00000019075,ENSMUST00000143800
ENSMUSG00000018932	591.407	-0.00270815	0.0365012	0.0102115	1	11	Map2k3	protein_coding	ENSMUST00000137739,ENSMUST00000126043,ENSMUST00000019076,ENSMUST00000137609,ENSMUST00000145828,ENSMUST00000130269
ENSMUSG00000018965	23980.1	0.000503112	0.00615996	0.0180277	1	5	Ywhah	protein_coding	ENSMUST00000019109,ENSMUST00000199651,ENSMUST00000138261,ENSMUST00000136667
ENSMUSG00000018974	2060.16	-9.35763e-05	0.00323899	0.342971	1	5	Sart3	protein_coding	ENSMUST00000198556,ENSMUST00000197041,ENSMUST00000196778,ENSMUST00000196738,ENSMUST00000198097,ENSMUST00000198246,ENSMUST00000019118
ENSMUSG00000018983	56.3623	0.00010574	0.00607246	0.385829	1	4	E2f2	protein_coding	ENSMUST00000061721,ENSMUST00000149750
ENSMUSG00000018986	8.93663	0.000159717	0.0115952	0.447207	1	11	Slfn3	protein_coding	ENSMUST00000019130
ENSMUSG00000018995	578.336	2.26303e-05	0.00272494	0.831573	1	7	Nars2	protein_coding	ENSMUST00000107159,ENSMUST00000044466,ENSMUST00000150681,ENSMUST00000149204,ENSMUST00000206109,ENSMUST00000122835
ENSMUSG00000018999	3109.38	-1.12115e-05	0.00266536	0.928038	1	6	Slc35b4	protein_coding	ENSMUST00000138250,ENSMUST00000145857,ENSMUST00000146514,ENSMUST00000019143
[truncated: 40,688 more rows]

## Sheet: Female_KO.vs.Female_WT
gene	baseMean	log2FoldChange	lfcSE	pvalue	padj	chr	gene_name	gene_biotype	transcript_id
ENSMUSG00000021055	403.966	-5.05887	0.181677	4.49821e-171	1.38477e-166	12	Esr2	protein_coding	ENSMUST00000133564,ENSMUST00000110421,ENSMUST00000101291,ENSMUST00000076634
ENSMUSG00000021113	920.768	0.777571	0.0700731	3.45758e-29	5.32209e-25	12	Snapc1	protein_coding	ENSMUST00000021532
ENSMUSG00000034442	553.878	-0.44815	0.0811601	3.37952e-09	2.60097e-05	12	Trmt5	protein_coding	ENSMUST00000116420
ENSMUSG00000044712	349.677	0.846641	0.152094	3.15015e-09	2.60097e-05	12	Slc38a6	protein_coding	ENSMUST00000140523,ENSMUST00000126488,ENSMUST00000150996,ENSMUST00000153941,ENSMUST00000134247,ENSMUST00000122920,ENSMUST00000101313,ENSMUST00000058139
ENSMUSG00000096768	181.819	1.45619	0.324369	8.74972e-09	5.3872e-05	Y	Erdr1	protein_coding	ENSMUST00000177671,ENSMUST00000179077,ENSMUST00000179483,ENSMUST00000177591
ENSMUSG00000021094	662.622	0.482303	0.122614	9.98962e-08	0.000512551	12	Dhrs7	protein_coding	ENSMUST00000021512
ENSMUSG00000078377	10.1307	-1.43775	1.92117	3.45486e-06	0.015194	12	Gm4294	processed_pseudogene	ENSMUST00000105169
ENSMUSG00000037996	29793.7	-0.151399	0.172946	1.52398e-05	0.0586447	4	Slc24a2	protein_coding	ENSMUST00000134643,ENSMUST00000107158,ENSMUST00000107157,ENSMUST00000044990,ENSMUST00000107155,ENSMUST00000140780,ENSMUST00000155361,ENSMUST00000146815,ENSMUST00000134248
ENSMUSG00000019718	49.6928	0.245912	0.362575	3.00297e-05	0.102718	12	L3hypdh	protein_coding	ENSMUST00000124405,ENSMUST00000138029,ENSMUST00000019862
ENSMUSG00000044548	296.06	0.142882	0.255151	6.25075e-05	0.192429	12	Dact1	protein_coding	ENSMUST00000061273,ENSMUST00000150639
ENSMUSG00000035285	3087.26	0.0622222	0.035799	0.00010429	0.291195	7	Nat14	protein_coding	ENSMUST00000047309,ENSMUST00000207527,ENSMUST00000207506,ENSMUST00000208754,ENSMUST00000207687
ENSMUSG00000063450	1188.44	0.0585969	0.0673476	0.000113508	0.291195	12	Syne2	protein_coding	ENSMUST00000124685,ENSMUST00000154762,ENSMUST00000132161,ENSMUST00000139204,ENSMUST00000157033,ENSMUST00000151286,ENSMUST00000142864,ENSMUST00000154509,ENSMUST00000150317,ENSMUST00000148324,ENSMUST00000131480,ENSMUST00000044217,ENSMUST00000143031,ENSMUST00000085280,ENSMUST00000148825,ENSMUST00000133623,ENSMUST00000126903
ENSMUSG00000103037	256.213	-0.0768493	0.169227	0.000155309	0.367784	18	Pcdhgb1	protein_coding	ENSMUST00000195624,ENSMUST00000192931
ENSMUSG00000048118	1882.66	-0.0556644	0.0400771	0.00018409	0.4048	12	Arid4a	protein_coding	ENSMUST00000135709,ENSMUST00000134718,ENSMUST00000125125,ENSMUST00000046305
ENSMUSG00000021098	284.559	0.0727449	0.200362	0.000208167	0.427228	12	4930447C04Rik	protein_coding	ENSMUST00000044000,ENSMUST00000131033,ENSMUST00000132016,ENSMUST00000132067,ENSMUST00000132901,ENSMUST00000143960,ENSMUST00000110489,ENSMUST00000130635,ENSMUST00000136075
ENSMUSG00000002985	53915.5	0.0506328	0.0453542	0.000259196	0.479187	7	Apoe	protein_coding	ENSMUST00000174355,ENSMUST00000167646,ENSMUST00000174710,ENSMUST00000174191,ENSMUST00000003066,ENSMUST00000172983,ENSMUST00000172808,ENSMUST00000173739,ENSMUST00000207525,ENSMUST00000174064,ENSMUST00000174144
ENSMUSG00000014592	13044.9	-0.0525871	0.0384324	0.000280181	0.479187	4	Camta1	protein_coding	ENSMUST00000097774,ENSMUST00000153938,ENSMUST00000169423,ENSMUST00000140030,ENSMUST00000155685,ENSMUST00000143434,ENSMUST00000105670,ENSMUST00000105668,ENSMUST00000049790,ENSMUST00000185034,ENSMUST00000135780,ENSMUST00000131948
ENSMUSG00000062753	1281.51	0.0505869	0.0438994	0.00027164	0.479187	17	AI413582	protein_coding	ENSMUST00000080190,ENSMUST00000154473,ENSMUST00000138728,ENSMUST00000145183
ENSMUSG00000029207	2138.7	-0.0549178	0.0330411	0.000341685	0.55362	5	Apbb2	protein_coding	ENSMUST00000160775,ENSMUST00000162955,ENSMUST00000159786,ENSMUST00000159847,ENSMUST00000162382,ENSMUST00000162401,ENSMUST00000161879,ENSMUST00000162994,ENSMUST00000160870,ENSMUST00000161716,ENSMUST00000159357,ENSMUST00000161771,ENSMUST00000160063,ENSMUST00000161936,ENSMUST00000160185,ENSMUST00000160103,ENSMUST00000087256,ENSMUST00000159512,ENSMUST00000162366,ENSMUST00000201776,ENSMUST00000162349
ENSMUSG00000024937	907.575	0.0439465	0.0601061	0.0003841	0.574108	19	Ehbp1l1	protein_coding	ENSMUST00000049295,ENSMUST00000075606
ENSMUSG00000047976	2407.25	-0.0429176	0.0830361	0.000411173	0.574108	6	Kcna1	protein_coding	ENSMUST00000055168,ENSMUST00000205171,ENSMUST00000203094
ENSMUSG00000050022	414.029	0.0461589	0.133632	0.000428926	0.574108	5	Amz1	protein_coding	ENSMUST00000156006,ENSMUST00000176035,ENSMUST00000155644,ENSMUST00000126975,ENSMUST00000177057,ENSMUST00000060918,ENSMUST00000120630
ENSMUSG00000062949	688.035	-0.0447486	0.0491487	0.000413557	0.574108	X	Atp11c	protein_coding	ENSMUST00000033480,ENSMUST00000138569,ENSMUST00000154051,ENSMUST00000133295,ENSMUST00000101527
ENSMUSG00000023942	749.21	0.0490421	0.0358407	0.000504935	0.647685	17	Slc29a1	protein_coding	ENSMUST00000171978,ENSMUST00000164618,ENSMUST00000170488,ENSMUST00000168274,ENSMUST00000164769,ENSMUST00000171876,ENSMUST00000163905,ENSMUST00000163492,ENSMUST00000051574,ENSMUST00000167692,ENSMUST00000167195,ENSMUST00000167332,ENSMUST00000170425,ENSMUST00000170113,ENSMUST00000097317,ENSMUST00000171081,ENSMUST00000167863,ENSMUST00000064889,ENSMUST00000166633,ENSMUST00000172301,ENSMUST00000164217,…
ENSMUSG00000040452	693.063	-0.0385105	0.0650477	0.00058708	0.66938	15	Cdh12	protein_coding	ENSMUST00000075132
ENSMUSG00000069601	19976.6	-0.0414524	0.0495799	0.000554331	0.66938	10	Ank3	protein_coding	ENSMUST00000047061,ENSMUST00000182492,ENSMUST00000181974,ENSMUST00000183023,ENSMUST00000182194,ENSMUST00000182884,ENSMUST00000183001,ENSMUST00000182557,ENSMUST00000182029,ENSMUST00000182687,ENSMUST00000182692,ENSMUST00000182795,ENSMUST00000182474,ENSMUST00000182437,ENSMUST00000182373,ENSMUST00000092433,ENSMUST00000182162,ENSMUST00000182379,ENSMUST00000092432,ENSMUST00000182142,ENSMUST00000182439,…
ENSMUSG00000074505	3906.73	-0.0398315	0.0544578	0.000584214	0.66938	9	Fat3	protein_coding	ENSMUST00000082170
ENSMUSG00000035299	108.055	0.0364967	0.118227	0.000677412	0.744791	X	Mid1	protein_coding	ENSMUST00000149258,ENSMUST00000152163,ENSMUST00000146073,ENSMUST00000036753,ENSMUST00000143815,ENSMUST00000129642,ENSMUST00000078947,ENSMUST00000151722,ENSMUST00000112107,ENSMUST00000112104,ENSMUST00000112105,ENSMUST00000163810,ENSMUST00000133857,ENSMUST00000079443,ENSMUST00000171433
ENSMUSG00000024548	2232.2	-0.0372741	0.0445689	0.000954544	0.82566	18	Setbp1	protein_coding	ENSMUST00000025430
ENSMUSG00000034708	2308.41	0.05177	0.0293497	0.000962892	0.82566	11	Grn	protein_coding	ENSMUST00000129997,ENSMUST00000135517,ENSMUST00000138451,ENSMUST00000125819,ENSMUST00000176953,ENSMUST00000049460,ENSMUST00000177428,ENSMUST00000123500,ENSMUST00000148580,ENSMUST00000127530
ENSMUSG00000041774	568.649	0.0370064	0.0442861	0.000990382	0.82566	16	Ydjc	protein_coding	ENSMUST00000142576,ENSMUST00000145198,ENSMUST00000137267,ENSMUST00000069064,ENSMUST00000115706,ENSMUST00000115702
ENSMUSG00000042256	278.926	-0.0325656	0.0701744	0.000929784	0.82566	17	Ptchd4	protein_coding	ENSMUST00000048691
ENSMUSG00000054986	73.0669	0.0169459	0.145226	0.000992348	0.82566	11	Sec14l3	protein_coding	ENSMUST00000068322,ENSMUST00000125898,ENSMUST00000123208,ENSMUST00000126396,ENSMUST00000129330
ENSMUSG00000058626	55.019	0.0185302	0.224204	0.000913106	0.82566	17	Capn11	protein_coding	ENSMUST00000120717,ENSMUST00000151350
ENSMUSG00000066705	4782.08	0.0327422	0.0658583	0.000945452	0.82566	9	Fxyd6	protein_coding	ENSMUST00000085939
ENSMUSG00000103662	65.6666	-0.0260718	0.133485	0.000891568	0.82566	2	Gm34294	TEC	ENSMUST00000191912
ENSMUSG00000105897	1.92737	-0.0209928	0.279916	0.000855144	0.82566	5	Gm7646	unprocessed_pseudogene	ENSMUST00000198590
ENSMUSG00000104125	2.35474	-0.0181677	0.249372	0.00102229	0.828188	3	Gm37488	TEC	ENSMUST00000195434
ENSMUSG00000021719	10983.4	-0.0413614	0.0364712	0.00107329	0.838553	13	Rgs7bp	protein_coding	ENSMUST00000063551
ENSMUSG00000060591	66.9968	0.0294543	0.0899852	0.00108956	0.838553	7	Ifitm2	protein_coding	ENSMUST00000081649
ENSMUSG00000101111	559.516	-0.0156651	0.139289	0.00112661	0.845922	1	Gm28437	unprocessed_pseudogene	ENSMUST00000190277
ENSMUSG00000040690	1185.47	0.0362241	0.0408706	0.00126608	0.885821	4	Col16a1	protein_coding	ENSMUST00000146606,ENSMUST00000129937,ENSMUST00000097867,ENSMUST00000151541,ENSMUST00000132251,ENSMUST00000106001,ENSMUST00000044565,ENSMUST00000154441,ENSMUST00000123617,ENSMUST00000143432,ENSMUST00000142293,ENSMUST00000135675,ENSMUST00000143577
ENSMUSG00000048279	5845.83	-0.0384311	0.0378783	0.00126412	0.885821	14	Sacs	protein_coding	ENSMUST00000119943,ENSMUST00000119509,ENSMUST00000150222,ENSMUST00000089394,ENSMUST00000121091
ENSMUSG00000108621	1353.47	-0.035652	0.0419163	0.0012606	0.885821	7	Gm37494	lincRNA	ENSMUST00000188038,ENSMUST00000190789,ENSMUST00000186011,ENSMUST00000191302
ENSMUSG00000039007	432.658	0.0338628	0.0448233	0.00130377	0.891927	15	Cpq	protein_coding	ENSMUST00000042167
ENSMUSG00000013698	25970.6	0.0406741	0.03514	0.00134413	0.899542	1	Pea15a	protein_coding	ENSMUST00000125361,ENSMUST00000152432,ENSMUST00000013842,ENSMUST00000155109,ENSMUST00000111247
ENSMUSG00000015852	1157.9	0.0386225	0.0339612	0.00198697	0.960144	3	Fcrls	protein_coding	ENSMUST00000146512,ENSMUST00000090986
ENSMUSG00000019188	2759.1	0.0488696	0.0286261	0.00171735	0.960144	2	H13	protein_coding	ENSMUST00000089059,ENSMUST00000109825,ENSMUST00000148156,ENSMUST00000079247,ENSMUST00000129439,ENSMUST00000125366
ENSMUSG00000022358	914.436	-0.02644	0.0540516	0.00198062	0.960144	15	Fbxo32	protein_coding	ENSMUST00000022986
ENSMUSG00000022829	2297.11	-0.0264165	0.0538127	0.00199608	0.960144	16	Stxbp5l	protein_coding	ENSMUST00000151910,ENSMUST00000114775,ENSMUST00000114787,ENSMUST00000114782,ENSMUST00000114780,ENSMUST00000114781,ENSMUST00000123629,ENSMUST00000023526,ENSMUST00000149790,ENSMUST00000149984
ENSMUSG00000033307	3513.88	0.0399674	0.0338071	0.00176745	0.960144	10	Mif	protein_coding	ENSMUST00000038169
ENSMUSG00000033713	510.493	-0.0306102	0.044392	0.00181073	0.960144	12	Foxn3	protein_coding	ENSMUST00000177451,ENSMUST00000176928,ENSMUST00000085108,ENSMUST00000177287,ENSMUST00000176959,ENSMUST00000046859,ENSMUST00000176311,ENSMUST00000176829,ENSMUST00000177269
ENSMUSG00000034218	1046.26	-0.0325429	0.0428582	0.00161741	0.960144	9	Atm	protein_coding	ENSMUST00000126598,ENSMUST00000150244,ENSMUST00000118282,ENSMUST00000132249,ENSMUST00000132403
ENSMUSG00000034377	4352.88	-0.0414794	0.0337354	0.00151924	0.960144	17	Tulp4	protein_coding	ENSMUST00000149756,ENSMUST00000152672,ENSMUST00000142030,ENSMUST00000151732,ENSMUST00000144124,ENSMUST00000039655,ENSMUST00000141059,ENSMUST00000126982,ENSMUST00000137063,ENSMUST00000145340,ENSMUST00000146758,ENSMUST00000149838
ENSMUSG00000035469	1817.29	-0.0368541	0.0371607	0.00157941	0.960144	14	Rcbtb1	protein_coding	ENSMUST00000174009,ENSMUST00000095778,ENSMUST00000043227,ENSMUST00000174830,ENSMUST00000022551,ENSMUST00000172810,ENSMUST00000147280,ENSMUST00000173547,ENSMUST00000153225,ENSMUST00000142326,ENSMUST00000140136
ENSMUSG00000036856	974.004	0.0314636	0.0437177	0.00172048	0.960144	4	Wnt4	protein_coding	ENSMUST00000045747
ENSMUSG00000040430	3384.41	-0.0370516	0.0353633	0.00189685	0.960144	11	Pitpnc1	protein_coding	ENSMUST00000146680,ENSMUST00000103064,ENSMUST00000040380,ENSMUST00000134763
ENSMUSG00000047181	1944.89	0.0263437	0.0615539	0.00173791	0.960144	11	Samd14	protein_coding	ENSMUST00000055947,ENSMUST00000124735,ENSMUST00000128512
ENSMUSG00000047842	13947.4	-0.0377585	0.0364877	0.00154519	0.960144	13	Diras2	protein_coding	ENSMUST00000057442
ENSMUSG00000050663	1694.48	-0.0352597	0.0375962	0.00177555	0.960144	10	Trhde	protein_coding	ENSMUST00000152282,ENSMUST00000152702,ENSMUST00000061632
ENSMUSG00000053565	3285.45	0.0475931	0.0292637	0.0018485	0.960144	7	Eif3k	protein_coding	ENSMUST00000066070,ENSMUST00000208707,ENSMUST00000208810,ENSMUST00000207762,ENSMUST00000207683,ENSMUST00000208616
ENSMUSG00000072568	506.117	-0.0281715	0.0580857	0.00155614	0.960144	15	Fam84b	protein_coding	ENSMUST00000186536,ENSMUST00000100635
ENSMUSG00000097763	5.29839	0.0111841	0.142308	0.00186143	0.960144	6	Gm26636	antisense	ENSMUST00000181696
ENSMUSG00000101438	67.5797	0.0232664	0.0724649	0.00198599	0.960144	17	Gm19412	antisense	ENSMUST00000189156,ENSMUST00000185388
ENSMUSG00000033488	228.625	0.0299168	0.0428859	0.00208122	0.970763	1	BC026585	protein_coding	ENSMUST00000193791,ENSMUST00000195702,ENSMUST00000119891,ENSMUST00000194220,ENSMUST00000046743
ENSMUSG00000038665	1267.68	-0.0282135	0.0467227	0.00207348	0.970763	6	Dgki	protein_coding	ENSMUST00000042075,ENSMUST00000150300,ENSMUST00000090314,ENSMUST00000143046,ENSMUST00000146656,ENSMUST00000138286,ENSMUST00000101532,ENSMUST00000136457
ENSMUSG00000000001	1432.59	-0.00233655	0.0279719	0.846367	1	3	Gnai3	protein_coding	ENSMUST00000000001
ENSMUSG00000000028	70.3756	-0.000357047	0.0311078	0.944397	1	16	Cdc45	protein_coding	ENSMUST00000000028,ENSMUST00000096990,ENSMUST00000115585
ENSMUSG00000000031	5.81433	-0.00192443	0.0361656	0.192838	1	7	H19	lincRNA	ENSMUST00000132294,ENSMUST00000152754,ENSMUST00000136359,ENSMUST00000140716,ENSMUST00000149974
ENSMUSG00000000037	66.8362	-0.0110865	0.0388407	0.0226118	1	X	Scml2	protein_coding	ENSMUST00000074802,ENSMUST00000101113,ENSMUST00000019101,ENSMUST00000112345,ENSMUST00000077375,ENSMUST00000124775,ENSMUST00000087090
ENSMUSG00000000049	12.7138	-0.00229983	0.0326944	0.38062	1	11	Apoh	protein_coding	ENSMUST00000000049,ENSMUST00000146050,ENSMUST00000133383,ENSMUST00000152958
ENSMUSG00000000056	2140.38	0.00732766	0.0286194	0.51893	1	11	Narf	protein_coding	ENSMUST00000151088,ENSMUST00000154047,ENSMUST00000103015
ENSMUSG00000000058	1746.96	0.00465151	0.0305093	0.528918	1	6	Cav2	protein_coding	ENSMUST00000000058,ENSMUST00000115459,ENSMUST00000115462
ENSMUSG00000000078	2226.8	-3.23912e-05	0.0305176	0.996368	1	13	Klf6	protein_coding	ENSMUST00000000080
ENSMUSG00000000085	1992.24	-0.00252093	0.0285667	0.822902	1	4	Scmh1	protein_coding	ENSMUST00000133169,ENSMUST00000153099,ENSMUST00000106298,ENSMUST00000000087,ENSMUST00000151345,ENSMUST00000132116,ENSMUST00000064991,ENSMUST00000133290,ENSMUST00000122860,ENSMUST00000144555,ENSMUST00000134375,ENSMUST00000144862,ENSMUST00000136801,ENSMUST00000106301
ENSMUSG00000000088	4814.03	-0.0075482	0.0289844	0.485613	1	9	Cox5a	protein_coding	ENSMUST00000000090
ENSMUSG00000000093	55.7311	-0.00141712	0.0315448	0.709641	1	11	Tbx2	protein_coding	ENSMUST00000000095
ENSMUSG00000000094	2.52963	-5.5095e-05	0.0340007	0.962204	1	11	Tbx4	protein_coding	ENSMUST00000000096,ENSMUST00000108045,ENSMUST00000108047
ENSMUSG00000000120	58.9943	0.00120419	0.0316623	0.729196	1	11	Ngfr	protein_coding	ENSMUST00000000122
ENSMUSG00000000125	65.5511	-0.00412009	0.0320053	0.29279	1	11	Wnt3	protein_coding	ENSMUST00000000127
ENSMUSG00000000126	807.81	-0.00358729	0.0315558	0.411802	1	11	Wnt9a	protein_coding	ENSMUST00000108783,ENSMUST00000000128
ENSMUSG00000000127	716.494	-0.013725	0.0295213	0.19324	1	17	Fer	protein_coding	ENSMUST00000038080,ENSMUST00000000129
ENSMUSG00000000131	3884.67	-0.025415	0.0255329	0.087823	1	7	Xpo6	protein_coding	ENSMUST00000166719,ENSMUST00000168564,ENSMUST00000009344,ENSMUST00000166538,ENSMUST00000170675,ENSMUST00000165608,ENSMUST00000166368,ENSMUST00000168933,ENSMUST00000166540,ENSMUST00000168189,ENSMUST00000167268,ENSMUST00000163959,ENSMUST00000171861,ENSMUST00000169059,ENSMUST00000206784,ENSMUST00000168649,ENSMUST00000164741,ENSMUST00000167147,ENSMUST00000167315,ENSMUST00000165660
ENSMUSG00000000134	1736.15	0.00970302	0.0268948	0.467826	1	X	Tfe3	protein_coding	ENSMUST00000126694,ENSMUST00000137467,ENSMUST00000143680,ENSMUST00000115680,ENSMUST00000101695,ENSMUST00000079542,ENSMUST00000144715,ENSMUST00000077680,ENSMUST00000115679,ENSMUST00000144900,ENSMUST00000132209,ENSMUST00000115677,ENSMUST00000133456,ENSMUST00000115678
ENSMUSG00000000142	1172.68	1.63389e-05	0.0295112	0.998643	1	11	Axin2	protein_coding	ENSMUST00000106711,ENSMUST00000052915,ENSMUST00000144511,ENSMUST00000139682,ENSMUST00000144130,ENSMUST00000152909,ENSMUST00000140821
ENSMUSG00000000148	958.713	0.00341922	0.0284683	0.764725	1	5	Brat1	protein_coding	ENSMUST00000124892,ENSMUST00000153440,ENSMUST00000131905,ENSMUST00000110806,ENSMUST00000100505,ENSMUST00000041588
ENSMUSG00000000149	3701.44	-0.00624863	0.0297766	0.501263	1	5	Gna12	protein_coding	ENSMUST00000198447,ENSMUST00000000153
ENSMUSG00000000154	18.3606	0.00178056	0.0321864	0.528349	1	7	Slc22a18	protein_coding	ENSMUST00000105917,ENSMUST00000150791,ENSMUST00000145943,ENSMUST00000141988,ENSMUST00000052348
ENSMUSG00000000157	0.780897	-0.000172856	0.0419041	0.696632	1	16	Itgb2l	protein_coding	ENSMUST00000000161,ENSMUST00000131567,ENSMUST00000131777,ENSMUST00000113773
ENSMUSG00000000159	5.74391	0.00165652	0.0336776	0.375689	1	16	Igsf5	protein_coding	ENSMUST00000081093,ENSMUST00000000163,ENSMUST00000113795,ENSMUST00000139595,ENSMUST00000136292,ENSMUST00000113794
ENSMUSG00000000167	87.816	0.00122423	0.0310844	0.815452	1	9	Pih1d2	protein_coding	ENSMUST00000132187,ENSMUST00000124029,ENSMUST00000125606,ENSMUST00000151197,ENSMUST00000000171,ENSMUST00000141366,ENSMUST00000155773
ENSMUSG00000000168	3627.31	-0.0119656	0.0286529	0.303494	1	9	Dlat	protein_coding	ENSMUST00000034567,ENSMUST00000126933,ENSMUST00000142275,ENSMUST00000132455,ENSMUST00000155417,ENSMUST00000125919
ENSMUSG00000000171	3295.05	0.00629116	0.0285611	0.580806	1	9	Sdhd	protein_coding	ENSMUST00000000175
ENSMUSG00000000182	16.8274	-0.00140904	0.0321657	0.603718	1	6	Fgf23	protein_coding	ENSMUST00000000186
ENSMUSG00000000183	0.124503	-8.07706e-06	0.0421795	0.984323	1	6	Fgf6	protein_coding	ENSMUST00000000187
ENSMUSG00000000184	3360.19	0.00654652	0.0309164	0.31982	1	6	Ccnd2	protein_coding	ENSMUST00000201564,ENSMUST00000201985,ENSMUST00000201902,ENSMUST00000201857,ENSMUST00000202363,ENSMUST00000000188,ENSMUST00000201637,ENSMUST00000201066
ENSMUSG00000000194	2319.39	-0.00136247	0.0269484	0.917372	1	2	Gpr107	protein_coding	ENSMUST00000133207,ENSMUST00000127872,ENSMUST00000146747,ENSMUST00000194084,ENSMUST00000169333,ENSMUST00000147099,ENSMUST00000172422,ENSMUST00000149622,ENSMUST00000153032,ENSMUST00000151991,ENSMUST00000056433
ENSMUSG00000000197	4860.48	-0.00420995	0.0295933	0.65904	1	14	Nalcn	protein_coding	ENSMUST00000000201
ENSMUSG00000000202	680.53	0.00850286	0.0310188	0.210697	1	11	Btbd17	protein_coding	ENSMUST00000141481,ENSMUST00000146853,ENSMUST00000137965,ENSMUST00000141386,ENSMUST00000156053,ENSMUST00000156192,ENSMUST00000000206
ENSMUSG00000000214	44.3389	0.00315558	0.0319658	0.380071	1	7	Th	protein_coding	ENSMUST00000138482,ENSMUST00000123057,ENSMUST00000105929,ENSMUST00000000219,ENSMUST00000124951,ENSMUST00000140344
ENSMUSG00000000215	0.177633	0.000130769	0.0425931	0.752164	1	7	Ins2	protein_coding	ENSMUST00000000220,ENSMUST00000105933,ENSMUST00000105932,ENSMUST00000105931,ENSMUST00000105930,ENSMUST00000125933,ENSMUST00000210288,ENSMUST00000105934,ENSMUST00000162317
ENSMUSG00000000216	13.3628	-0.000367474	0.0324488	0.863591	1	7	Scnn1g	protein_coding	ENSMUST00000000221
ENSMUSG00000000223	5008.97	-0.000599781	0.0299463	0.944745	1	X	Drp2	protein_coding	ENSMUST00000000228,ENSMUST00000113226,ENSMUST00000113224,ENSMUST00000153424,ENSMUST00000113228,ENSMUST00000142146
ENSMUSG00000000244	4.8209	-0.00170177	0.0343779	0.311668	1	7	Tspan32	protein_coding	ENSMUST00000082008,ENSMUST00000105923,ENSMUST00000105924,ENSMUST00000105925,ENSMUST00000141186,ENSMUST00000143512,ENSMUST00000154264,ENSMUST00000145212,ENSMUST00000207449,ENSMUST00000009396,ENSMUST00000207211,ENSMUST00000075172
ENSMUSG00000000247	2865.58	0.0335187	0.0321019	0.00518497	1	2	Lhx2	protein_coding	ENSMUST00000143783,ENSMUST00000149664,ENSMUST00000000253,ENSMUST00000175896,ENSMUST00000133661,ENSMUST00000176229,ENSMUST00000155964
ENSMUSG00000000248	0.378465	-1.70272e-05	0.0383744	0.974982	1	6	Clec2g	protein_coding	ENSMUST00000000254,ENSMUST00000204259,ENSMUST00000142388,ENSMUST00000075789,ENSMUST00000146925,ENSMUST00000203405
ENSMUSG00000000253	1640.82	-0.0020249	0.0301725	0.803115	1	13	Gmpr	protein_coding	ENSMUST00000128873,ENSMUST00000129176,ENSMUST00000000260
ENSMUSG00000000263	11.5739	-0.000349261	0.0331204	0.829782	1	11	Glra1	protein_coding	ENSMUST00000102716,ENSMUST00000075603,ENSMUST00000108853
ENSMUSG00000000266	1225.7	-0.000393104	0.0296902	0.96604	1	X	Mid2	protein_coding	ENSMUST00000112993,ENSMUST00000140144,ENSMUST00000112990,ENSMUST00000112988,ENSMUST00000128809
ENSMUSG00000000275	228.265	0.01067	0.0304109	0.208841	1	11	Trim25	protein_coding	ENSMUST00000107896,ENSMUST00000100627,ENSMUST00000000284
ENSMUSG00000000276	4307.98	-0.0125438	0.0292394	0.247607	1	11	Dgke	protein_coding	ENSMUST00000107894,ENSMUST00000000285,ENSMUST00000152772
ENSMUSG00000000278	644.452	0.00259261	0.0296513	0.781707	1	11	Scpep1	protein_coding	ENSMUST00000000287
ENSMUSG00000000282	2074.41	0.00367	0.0306362	0.596263	1	11	Mnt	protein_coding	ENSMUST00000000291,ENSMUST00000133217,ENSMUST00000132150
ENSMUSG00000000290	232.912	0.00468696	0.0306101	0.509775	1	10	Itgb2	protein_coding	ENSMUST00000156644,ENSMUST00000000299,ENSMUST00000153541,ENSMUST00000131023,ENSMUST00000130059
ENSMUSG00000000295	354.542	0.0130533	0.031943	0.0609909	1	10	Hddc2	protein_coding	ENSMUST00000159194,ENSMUST00000162076,ENSMUST00000000304,ENSMUST00000160447,ENSMUST00000159659
ENSMUSG00000000296	713.573	0.0177279	0.0330932	0.0225287	1	10	Tpd52l1	protein_coding	ENSMUST00000000305
ENSMUSG00000000301	75.1893	0.00392644	0.0311914	0.459974	1	11	Pemt	protein_coding	ENSMUST00000133028,ENSMUST00000136660,ENSMUST00000143646,ENSMUST00000146461,ENSMUST00000150954,ENSMUST00000102693,ENSMUST00000102692,ENSMUST00000148512,ENSMUST00000147422,ENSMUST00000000310
ENSMUSG00000000303	116.051	-4.93922e-05	0.0323194	0.982477	1	8	Cdh1	protein_coding	ENSMUST00000167688,ENSMUST00000136580,ENSMUST00000000312
ENSMUSG00000000305	792.813	0.00253449	0.0311337	0.62765	1	2	Cdh4	protein_coding	ENSMUST00000129659,ENSMUST00000136411,ENSMUST00000124708,ENSMUST00000108911,ENSMUST00000000314,ENSMUST00000098996
ENSMUSG00000000308	8569.85	0.0033917	0.0292029	0.740794	1	2	Ckmt1	protein_coding	ENSMUST00000145380,ENSMUST00000153040,ENSMUST00000125221,ENSMUST00000129130,ENSMUST00000128612,ENSMUST00000000317,ENSMUST00000126130,ENSMUST00000150271,ENSMUST00000125812,ENSMUST00000078222
ENSMUSG00000000317	85.2045	-0.00311803	0.031511	0.470565	1	11	Bcl6b	protein_coding	ENSMUST00000000326,ENSMUST00000140542,ENSMUST00000153449
ENSMUSG00000000318	29.081	0.00660164	0.0367775	0.0577094	1	11	Clec10a	protein_coding	ENSMUST00000178945,ENSMUST00000150966,ENSMUST00000153959,ENSMUST00000000327,ENSMUST00000178567,ENSMUST00000143298,ENSMUST00000180106,ENSMUST00000152635,ENSMUST00000102571,ENSMUST00000144935
ENSMUSG00000000320	16.5572	0.000655168	0.0322084	0.789238	1	11	Alox12	protein_coding	ENSMUST00000108574,ENSMUST00000000329
ENSMUSG00000000325	1684.67	0.020196	0.0292239	0.0871669	1	16	Arvcf	protein_coding	ENSMUST00000115610,ENSMUST00000150484,ENSMUST00000126183,ENSMUST00000155548,ENSMUST00000090103,ENSMUST00000152132,ENSMUST00000115613,ENSMUST00000115612,ENSMUST00000150253,ENSMUST00000115614
ENSMUSG00000000326	3349.57	-0.00519159	0.0287986	0.636748	1	16	Comt	protein_coding	ENSMUST00000000335,ENSMUST00000147720,ENSMUST00000165430,ENSMUST00000115609
ENSMUSG00000000339	1836.23	0.00549245	0.027887	0.65343	1	3	Rtca	protein_coding	ENSMUST00000124486,ENSMUST00000140677,ENSMUST00000000348,ENSMUST00000143425,ENSMUST00000153005
ENSMUSG00000000340	940.436	-0.00140308	0.0292477	0.889786	1	3	Dbt	protein_coding	ENSMUST00000199614,ENSMUST00000000349,ENSMUST00000196376,ENSMUST00000197201
ENSMUSG00000000346	5381.84	-0.000783225	0.0275206	0.950296	1	15	Dazap2	protein_coding	ENSMUST00000000356
ENSMUSG00000000355	1375.82	0.00118612	0.0295614	0.900765	1	X	Mcts1	protein_coding	ENSMUST00000134573,ENSMUST00000148938,ENSMUST00000133128,ENSMUST00000140204,ENSMUST00000000365
ENSMUSG00000000359	15.7332	0.00287506	0.0327193	0.314606	1	2	Rem1	protein_coding	ENSMUST00000000369,ENSMUST00000150913,ENSMUST00000139370
ENSMUSG00000000365	37.3822	-0.000742632	0.0324318	0.739336	1	14	Rnf17	protein_coding	ENSMUST00000095793
ENSMUSG00000000374	4661.51	-0.0115152	0.0249839	0.429989	1	10	Trappc10	protein_coding	ENSMUST00000000384
ENSMUSG00000000378	1612.17	0.0208199	0.0293612	0.075988	1	11	Ccm2	protein_coding	ENSMUST00000000388,ENSMUST00000160633,ENSMUST00000161501,ENSMUST00000161667,ENSMUST00000109722,ENSMUST00000109721,ENSMUST00000159007,ENSMUST00000144293
ENSMUSG00000000384	1147.38	-0.000849056	0.02886	0.937274	1	11	Tbrg4	protein_coding	ENSMUST00000151008,ENSMUST00000156969,ENSMUST00000000394,ENSMUST00000134016,ENSMUST00000150697,ENSMUST00000136682,ENSMUST00000144463,ENSMUST00000131477,ENSMUST00000132446,ENSMUST00000131815,ENSMUST00000189268,ENSMUST00000131313
ENSMUSG00000000385	1.7501	-8.17375e-05	0.0347095	0.930838	1	16	Tmprss2	protein_coding	ENSMUST00000000395
ENSMUSG00000000386	15.1571	-0.00139568	0.0325219	0.555538	1	16	Mx1	protein_coding	ENSMUST00000023655,ENSMUST00000135184,ENSMUST00000155233,ENSMUST00000142883,ENSMUST00000113768
ENSMUSG00000000392	152.191	-0.00564186	0.0324198	0.175342	1	2	Fap	protein_coding	ENSMUST00000102732,ENSMUST00000174234,ENSMUST00000172676,ENSMUST00000000402,ENSMUST00000136297,ENSMUST00000152085,ENSMUST00000128139,ENSMUST00000173745,ENSMUST00000174448
ENSMUSG00000000394	0.616149	-0.000189626	0.0365528	0.780226	1	2	Gcg	protein_coding	ENSMUST00000136686,ENSMUST00000155624,ENSMUST00000102733
ENSMUSG00000000399	3728.91	0.0046235	0.0288265	0.672213	1	6	Ndufa9	protein_coding	ENSMUST00000200890,ENSMUST00000205002,ENSMUST00000088194
ENSMUSG00000000402	126.755	0.00730731	0.0312596	0.225052	1	X	Egfl6	protein_coding	ENSMUST00000000412
ENSMUSG00000000409	60.3971	0.00917668	0.0327642	0.0807172	1	4	Lck	protein_coding	ENSMUST00000067240,ENSMUST00000127943,ENSMUST00000139957,ENSMUST00000167288,ENSMUST00000132030,ENSMUST00000102596,ENSMUST00000134336,ENSMUST00000123640
ENSMUSG00000000411	5.18252	0.000525372	0.0333629	0.731432	1	4	Tssk3	protein_coding	ENSMUST00000000421
ENSMUSG00000000416	7119.97	-0.0184769	0.0311073	0.0441785	1	6	Cttnbp2	protein_coding	ENSMUST00000146775,ENSMUST00000090601,ENSMUST00000152499,ENSMUST00000142963,ENSMUST00000129669,ENSMUST00000139557,ENSMUST00000141581,ENSMUST00000148602,ENSMUST00000140416
ENSMUSG00000000420	2014.54	-0.0145058	0.027547	0.265803	1	18	Galnt1	protein_coding	ENSMUST00000170191,ENSMUST00000000430,ENSMUST00000164998,ENSMUST00000164066,ENSMUST00000178605,ENSMUST00000171583,ENSMUST00000169474,ENSMUST00000170243
[truncated: 42,543 more rows]

## Sheet: Female_KO.vs.Male_KO
gene	baseMean	log2FoldChange	lfcSE	pvalue	padj	chr	gene_name	gene_biotype	transcript_id
[truncated: 42,687 more rows]

[truncated: 1 more sheets: Female_WT.vs.Male_WT]
